# Supplementary material for: Genome-wide CRISPR/Cas9 screening identifies a targetable MEST-PURA interaction in cancer metastasis
Source: eBioMedicine. 2023 May 5;92:104587. doi: 10.1016/j.ebiom.2023.104587 (PMC10192437; doi:10.1016/j.ebiom.2023.104587)
Supplement: Supplementary Tables S2 [file mmc2.xlsx]

## Sheet:  Table S2
Table S2. RNA-seq data of KYSE410-I6
Gene ID	Gene Symbol	log2 (KYSE410-I6 / KYSE410Luc)	FDR (KYSE410-I6 / KYSE410Luc)
2152	F3	2.49233	0
5054	SERPINE1	2.18546	0
7057	THBS1	1.57498	0
857	CAV1	1.5329	0
7378	UPP1	1.42658	0
4953	ODC1	1.38469	0
2316	FLNA	1.00504	0
9260	PDLIM7	1.43466	4.99e-274
8091	HMGA2	1.49937	2.88e-224
10397	NDRG1	1.03169	9.17e-213
6949	TCOF1	1.0049	3.6e-212
4232	MEST	1.99676	4.7e-189
182	JAG1	1.96041	6.48e-189
558	AXL	1.7874	2.71e-176
1374	CPT1A	1.79856	4.23e-176
8614	STC2	1.50994	2.91e-161
22943	DKK1	2.26608	5.58e-159
2201	FBN2	1.74806	6.33e-159
1000	CDH2	1.50673	1.95e-141
91663	MYADM	1.24509	1.14e-136
7056	THBD	2.55845	4.3e-135
6723	SRM	1.25332	3.48e-130
6695	SPOCK1	1.78916	3.53e-130
7078	TIMP3	1.19694	3.11e-121
7805	LAPTM5	1.05078	1.5e-116
4017	LOXL2	1.97987	3.26e-113
5055	SERPINB2	3.03562	1.67e-102
50515	CHST11	2.61443	2.66e-93
3084	NRG1	1.56899	1.48e-92
3909	LAMA3	1.04126	5.47e-88
51200	CPA4	2.33326	8.47e-86
1503	CTPS1	1.02348	4.42e-82
8793	TNFRSF10D	1.67457	1.12e-80
55959	SULF2	1.29289	1.15e-78
8829	NRP1	1.22956	6.24e-75
1917	EEF1A2	1.00903	7.18e-75
3481	IGF2	2.86162	7.34e-75
126917	IFFO2	1.33375	7.56e-72
3371	TNC	2.0199	1.81e-65
25758	KIAA1549L	1.49553	1.35e-62
3552	IL1A	1.85129	1.62e-61
90102	PHLDB2	1.0164	6.52e-61
65981	CAPRIN2	1.16106	2.34e-57
5806	PTX3	3.12462	5.43e-57
55646	LYAR	1.17279	3.91e-56
8828	NRP2	1.1569	6.69e-55
306	ANXA3	1.14502	2.45e-53
6781	STC1	2.5274	9.83e-52
10849	CD3EAP	1.11136	2.12e-51
3553	IL1B	1.6878	2.17e-51
7042	TGFB2	1.57438	2.55e-51
116372	LYPD1	2.04129	7.7e-50
2950	GSTP1	1.8038	1.37e-49
27063	ANKRD1	2.19514	1.54e-48
84803	GPAT3	1.442	1.19e-47
5744	PTHLH	2.53973	4.72e-47
2887	GRB10	1.10719	3.55e-45
147372	CCBE1	1.35276	3.88e-45
8728	ADAM19	1.52295	7.77e-44
9510	ADAMTS1	1.24101	3.41e-42
1289	COL5A1	2.18442	3.65e-42
4919	ROR1	1.67747	6.2e-42
23768	FLRT2	1.19794	4.84e-38
93099	DMKN	2.37839	9.92e-38
10622	POLR3G	1.10973	2.17e-35
9429	ABCG2	1.64386	2.41e-35
25907	TMEM158	2.95707	1.08e-32
6769	STAC	1.1974	4.45e-32
9060	PAPSS2	1.04462	8.89e-32
5210	PFKFB4	1.10732	1.99e-31
94115	CGB8	1.19076	3.97e-30
59284	CACNG7	3.69249	1.84e-29
5582	PRKCG	1.62053	4.57e-29
646	BNC1	2.42421	1.7e-28
10979	FERMT2	1.04944	2.95e-28
5228	PGF	1.74894	1.54e-27
56648	EIF5A2	1.03037	5.48e-25
79047	KCTD15	1.12007	6.42e-25
170689	ADAMTS15	1.3164	6.6e-23
101929322	LOC101929322	1.43716	5.86e-22
91624	NEXN	1.54973	1.12e-21
9760	TOX	1.28425	2.79e-21
5764	PTN	1.71989	3.11e-21
5125	PCSK5	1.59465	2.25e-19
3575	IL7R	2.558	1.01e-18
10846	PDE10A	1.89616	1.78e-18
55504	TNFRSF19	1.28353	1.81e-18
154664	ABCA13	1.7866	2.97e-18
274	BIN1	1.18651	4.68e-17
650	BMP2	1.3125	5.92e-17
4897	NRCAM	1.04891	1.26e-16
1902	LPAR1	1.02621	1.3e-16
55022	PID1	1.66297	2.19e-16
5646	PRSS3	1.51087	1.65e-15
90874	ZNF697	1.00338	3.33e-15
93659	CGB5	1.4414	6.56e-15
10123	ARL4C	1.24335	1.33e-14
1839	HBEGF	1.15646	4.51e-14
100526760	ABHD14A-ACY1	7.21917	7.59e-14
10468	FST	2.34792	1.77e-13
154	ADRB2	2.86419	2.85e-13
8038	ADAM12	2.1375	4.79e-13
59269	HIVEP3	1.17834	4.85e-13
91975	ZNF300	2.00705	7.55e-13
2948	GSTM4	2.41238	1.79e-12
2920	CXCL2	1.54385	5.85e-12
8406	SRPX	1.31231	6.06e-12
2869	GRK5	1.29097	7.79e-12
56154	TEX15	1.04122	1.19e-11
51339	DACT1	4.60486	2.01e-11
10855	HPSE	1.02438	2.32e-11
4883	NPR3	1.05703	1.02e-10
2297	FOXD1	1.17465	1.23e-10
147	ADRA1B	2.21036	3.27e-10
223117	SEMA3D	1.19265	4.06e-10
154043	CNKSR3	1.13029	6.97e-10
10486	CAP2	1.00618	1.15e-09
4908	NTF3	1.51003	2.62e-09
8497	PPFIA4	1.1669	2.77e-09
100129792	CCDC152	2.63227	6.92e-09
79633	FAT4	1.51457	7.68e-09
81888	HYI	1.11666	1.23e-08
5092	PCBD1	1.33694	1.36e-08
10655	DMRT2	3.63559	1.95e-08
102724200	LOC102724200	1.44876	3.69e-08
284217	LAMA1	1.24961	4.2e-08
100534592	URGCP-MRPS24	7.64386	4.45e-08
23569	PADI4	2.19994	4.48e-08
9957	HS3ST1	1.1147	4.88e-08
5167	ENPP1	1.078	1.15e-07
23109	DDN	1.15899	1.3e-07
728734	NPIPB8	2.51873	1.62e-07
100529144	CORO7-PAM16	5.39232	1.66e-07
29126	CD274	1.23563	3.34e-07
7476	WNT7A	1.14213	4.65e-07
28231	SLCO4A1	1.07577	5.4e-07
5552	SRGN	1.20832	6.22e-07
8193	DPF1	1.13164	7.39e-07
474381	H2AFB2	3	9.84e-07
84842	HPDL	1.03505	9.88e-07
10186	LHFPL6	1.06445	1.2e-06
7980	TFPI2	1.3096	2.27e-06
1193	CLIC2	1.11456	3.58e-06
2066	ERBB4	1.47805	4.5e-06
65251	ZNF649	1.60881	4.79e-06
2888	GRB14	1.26133	4.98e-06
53904	MYO3A	2.12338	6.12e-06
3672	ITGA1	1.47917	7.45e-06
26002	MOXD1	1.42183	8.52e-06
107987477	LOC107987477	5.39232	8.55e-06
6262	RYR2	1.152	9.3e-06
2697	GJA1	1.6939	9.74e-06
26230	TIAM2	1	9.89e-06
27303	RBMS3	2.34577	1.16e-05
8862	APLN	3.52356	1.35e-05
8363	HIST1H4J	8.36194	1.65e-05
6274	S100A3	1.02451	1.73e-05
344148	NCKAP5	1.16993	2.5e-05
2121	EVC	1.82103	2.59e-05
1510	CTSE	1.73697	2.63e-05
353322	ANKRD37	1.58877	2.95e-05
100528021	ST20-MTHFS	5.52356	3.15e-05
23553	HYAL4	1.04182	3.32e-05
4045	LSAMP	2.45943	3.59e-05
3589	IL11	1.37697	3.99e-05
56062	KLHL4	1.79751	6.07e-05
5101	PCDH9	1.13191	6.59e-05
100131897	INSYN2B	4.24793	8.19e-05
114336	CGB2	1.24957	0.000115
202658	TRIM39-RPP21	5.93074	0.000115
2996	GYPE	1.15966	0.00012
401024	FSIP2	1	0.000154
100996643	LOC100996643	1.08818	0.00017
54852	PAQR5	1.27723	0.00017
387640	SKIDA1	1.36257	0.000178
254439	C11orf86	1.49325	0.000231
2921	CXCL3	1.87184	0.00025
2359	FPR3	1.52195	0.000263
8293	SERF1A	1.49923	0.000297
4638	MYLK	1.16506	0.000336
107986353	LOC107986353	4.32193	0.000421
54437	SEMA5B	1.15381	0.000502
6263	RYR3	1.87447	0.000664
2313	FLI1	1	0.000767
80201	HKDC1	1.70044	0.000776
9241	NOG	3.96963	0.000899
