# Supplementary material for: Genome-wide CRISPR/Cas9 screening identifies a targetable MEST-PURA interaction in cancer metastasis
Source: eBioMedicine. 2023 May 5;92:104587. doi: 10.1016/j.ebiom.2023.104587 (PMC10192437; doi:10.1016/j.ebiom.2023.104587)
Supplement: Supplementary Tables S10 [file mmc10.xlsx]

## Sheet: SHEE
Table S10. The methylation status of the miR-449a promoter
chr	Position	+/- chain	cytosine pattern (CG/CHH/CHG)	cytosine sequence context	methylation
chr5	54456716	+	CHG	ATCAG	0
chr5	54456718	-	CHG	CAGAG	0
chr5	54456720	-	CHH	GAGGT	0
chr5	54456721	-	CHH	AGGTT	0
chr5	54456727	-	CHH	TAGTC	0
chr5	54456729	+	CHH	GTCCC	0
chr5	54456730	+	CHH	TCCCC	0
chr5	54456731	+	CHH	CCCCC	0
chr5	54456732	+	CHH	CCCCC	0
chr5	54456733	+	CHH	CCCCC	0
chr5	54456734	+	CHH	CCCCA	0
chr5	54456735	+	CHH	CCCAA	0
chr5	54456741	-	CHH	TTGTT	0
chr5	54456746	-	CHH	TAGGA	0
chr5	54456747	-	CHH	AGGAT	0
chr5	54456755	+	CHH	AACTA	0
chr5	54456758	+	CHH	TACTT	0
chr5	54456761	-	CHH	TTGCA	0
chr5	54456762	+	CHG	TGCAG	0
chr5	54456764	-	CHG	CAGAA	0
chr5	54456778	+	CHH	ATCTT	0
chr5	54456783	-	CHH	TTGCT	0
chr5	54456784	+	CHH	TGCTT	0
chr5	54456787	+	CHH	TTCAC	0
chr5	54456789	+	CHH	CACTT	0
chr5	54456793	+	CHG	TTCCG	0
chr5	54456794	+	CG	TCCGG	0
chr5	54456795	-	CG	CCGGT	0
chr5	54456796	-	CHG	CGGTT	0
chr5	54456799	-	CHH	TTGGA	0
chr5	54456800	-	CHH	TGGAT	0
chr5	54456809	+	CHH	TTCTT	0
chr5	54456815	+	CHG	TTCCG	0
chr5	54456816	+	CG	TCCGG	0
chr5	54456817	-	CG	CCGGG	0
chr5	54456818	-	CHG	CGGGA	0
chr5	54456819	-	CHH	GGGAG	0
chr5	54456821	-	CHH	GAGGT	0
chr5	54456822	-	CHH	AGGTT	0
chr5	54456826	+	CHH	TTCAC	0
chr5	54456828	+	CHH	CACTA	0
chr5	54456831	-	CHH	TAGTT	0
chr5	54456834	-	CHH	TTGTA	0
chr5	54456839	+	CG	AACGT	0
chr5	54456840	-	CG	ACGTG	0
chr5	54456842	-	CHH	GTGGC	0
chr5	54456843	-	CHH	TGGCC	0
chr5	54456844	+	CHH	GGCCA	0
chr5	54456845	+	CHG	GCCAG	0
chr5	54456847	-	CHG	CAGTG	0
chr5	54456849	-	CHH	GTGAC	0
chr5	54456851	+	CHG	GACTG	0
chr5	54456853	-	CHG	CTGCC	0
chr5	54456854	+	CHH	TGCCA	0
chr5	54456855	+	CHH	GCCAA	0
chr5	54456858	+	CHH	AACTC	0
chr5	54456860	+	CHH	CTCAC	0
chr5	54456862	+	CHG	CACAG	0
chr5	54456864	-	CHG	CAGAC	0
chr5	54456866	+	CHG	GACAG	0
chr5	54456868	-	CHG	CAGAA	0
chr5	54456875	+	CHH	TACTT	0
chr5	54456879	-	CHH	TAGGG	0
chr5	54456880	-	CHH	AGGGC	0
chr5	54456881	-	CHH	GGGCT	0
chr5	54456882	+	CHG	GGCTG	0
chr5	54456884	-	CHG	CTGAA	0
chr5	54456887	-	CHH	AAGGA	0
chr5	54456888	-	CHH	AGGAA	0
chr5	54456891	+	CHG	AACTG	0
chr5	54456893	-	CHG	CTGCA	0
chr5	54456894	+	CHH	TGCAC	0
chr5	54456896	+	CHH	CACAA	0
chr5	54456900	-	CHH	AAGAG	0
chr5	54456902	-	CHH	GAGTT	0
chr5	54456906	-	CHH	TTGGA	0
chr5	54456907	-	CHH	TGGAC	0
chr5	54456909	+	CHH	GACCA	0
chr5	54456910	+	CHH	ACCAT	0
chr5	54456913	+	CHH	ATCCC	0
chr5	54456914	+	CHH	TCCCA	0
chr5	54456915	+	CHH	CCCAC	0
chr5	54456917	+	CHH	CACTT	0
chr5	54456920	+	CHG	TTCAG	0
chr5	54456922	-	CHG	CAGCG	0
chr5	54456923	+	CG	AGCGT	0
chr5	54456924	-	CG	GCGTG	0
chr5	54456926	-	CHH	GTGTT	0
chr5	54456929	-	CHH	TTGGC	0
chr5	54456930	-	CHH	TGGCT	0
chr5	54456931	+	CHH	GGCTT	0
chr5	54456936	+	CHH	TTCCC	0
chr5	54456937	+	CHH	TCCCT	0
chr5	54456938	+	CHG	CCCTG	0
chr5	54456940	-	CHG	CTGCA	0
chr5	54456941	+	CHH	TGCAA	0
chr5	54456945	+	CHG	ATCAG	0
chr5	54456947	-	CHG	CAGTT	0
chr5	54456951	-	CHH	TTGGA	0
chr5	54456952	-	CHH	TGGAG	0
chr5	54456954	-	CHH	GAGAA	0
chr5	54456958	+	CG	ATCGG	0
chr5	54456959	-	CG	TCGGA	0
chr5	54456960	-	CHG	CGGAG	0
chr5	54456962	-	CHH	GAGCC	0
chr5	54456963	+	CHH	AGCCC	0
chr5	54456964	+	CHH	GCCCC	0
chr5	54456965	+	CHG	CCCCG	0
chr5	54456966	+	CG	CCCGC	0
chr5	54456967	-	CG	CCGCC	0
chr5	54456968	+	CHH	CGCCC	0
chr5	54456969	+	CHH	GCCCA	0
chr5	54456970	+	CHH	CCCAA	0
chr5	54456973	-	CHH	AAGCA	0
chr5	54456974	+	CHH	AGCAA	0
chr5	54456977	-	CHH	AAGGA	0
chr5	54456978	-	CHH	AGGAA	0
chr5	54456981	-	CHH	AAGTA	0
chr5	54456984	-	CHH	TAGAA	0
chr5	54456988	+	CHH	ATCTT	0
chr5	54456993	-	CHH	TTGCA	0
chr5	54456994	+	CHH	TGCAA	0
chr5	54456997	-	CHH	AAGAA	0
chr5	54457004	+	CHH	AACTA	0
chr5	54457007	+	CG	TACGG	0
chr5	54457008	-	CG	ACGGA	0
chr5	54457009	-	CHG	CGGAG	0
chr5	54457011	-	CHH	GAGTA	0
chr5	54457015	+	CHH	AACTT	0
chr5	54457019	+	CHH	TTCCC	0
chr5	54457020	+	CHH	TCCCC	0
chr5	54457021	+	CHH	CCCCA	0
chr5	54457022	+	CHH	CCCAT	0
chr5	54457025	+	CHH	ATCTT	0
chr5	54457028	+	CHH	TTCCA	0
chr5	54457029	+	CHH	TCCAC	0
chr5	54457031	+	CHH	CACAA	0
chr5	54457034	-	CHH	AAGAT	0
chr5	54457040	-	CHH	AAGAT	0
chr5	54457044	+	CHH	TTCTA	0
chr5	54457047	-	CHH	TAGGA	0
chr5	54457048	-	CHH	AGGAT	0
chr5	54457051	+	CHG	ATCTG	0
chr5	54457053	-	CHG	CTGAA	0
chr5	54457056	-	CHH	AAGGA	0
chr5	54457057	-	CHH	AGGAG	0
chr5	54457059	-	CHH	GAGAA	0
chr5	54457062	+	CHH	AACCT	0
chr5	54457063	+	CHG	ACCTG	0
chr5	54457065	-	CHG	CTGCA	0
chr5	54457066	+	CHH	TGCAT	0
chr5	54457072	-	CHH	TAGAT	0
chr5	54457077	+	CHH	TTCTT	0
chr5	54457080	-	CHH	TTGTT	0
chr5	54457083	-	CHH	TTGGT	0
chr5	54457084	-	CHH	TGGTA	0
chr5	54457092	+	CHG	ATCTG	0
chr5	54457094	-	CHG	CTGCC	0
chr5	54457095	+	CHH	TGCCT	0
chr5	54457096	+	CHH	GCCTT	0
chr5	54457099	-	CHH	TTGCA	0
chr5	54457100	+	CHH	TGCAT	0
chr5	54457105	-	CHH	ATGCT	0
chr5	54457106	+	CHG	TGCTG	0
chr5	54457108	-	CHG	CTGTT	0
chr5	54457118	-	CHH	TTGCT	0
chr5	54457119	+	CHH	TGCTT	0
chr5	54457124	+	CHH	TTCAT	0
chr5	54457134	+	CHH	AACAA	0
chr5	54457142	+	CHH	TACCA	0
chr5	54457143	+	CHG	ACCAG	0
chr5	54457145	-	CHG	CAGGA	0
chr5	54457146	-	CHH	AGGAC	0
chr5	54457148	+	CHH	GACAA	0
chr5	54457153	+	CHH	TACTT	0
chr5	54457157	+	CHH	TTCCT	0
chr5	54457158	+	CHH	TCCTA	0
chr5	54457164	+	CHH	TTCAT	0
chr5	54457169	-	CHH	TTGAA	0
chr5	54457173	+	CG	AACGT	0.8
chr5	54457174	-	CG	ACGTT	0
chr5	54457177	-	CHH	TTGTA	0
chr5	54457181	+	CG	ATCGG	0.6
chr5	54457182	-	CG	TCGGG	0
chr5	54457183	-	CHG	CGGGA	0
chr5	54457184	-	CHH	GGGAA	0
chr5	54457188	-	CHH	AAGCT	0
chr5	54457189	+	CHH	AGCTT	0
chr5	54457192	+	CHH	TTCAT	0
chr5	54457199	+	CHH	AACTA	0
chr5	54457203	+	CHH	ATCAT	0
chr5	54457206	+	CHH	ATCAA	0
chr5	54457210	-	CHH	AAGAG	0
chr5	54457212	-	CHH	GAGCC	0
chr5	54457213	+	CHH	AGCCA	0
chr5	54457214	+	CHG	GCCAG	0
chr5	54457216	-	CHG	CAGAA	0
chr5	54457220	+	CHH	ATCTC	0
chr5	54457222	+	CHH	CTCAT	0
chr5	54457225	+	CHH	ATCCT	0
chr5	54457226	+	CHH	TCCTT	0
chr5	54457230	-	CHH	TTGTA	0
chr5	54457234	+	CHH	AACTT	0
chr5	54457237	+	CHH	TTCTA	0
chr5	54457240	-	CHH	TAGGA	0
chr5	54457241	-	CHH	AGGAG	0
chr5	54457243	-	CHH	GAGTT	0
chr5	54457248	-	CHH	ATGCT	0
chr5	54457249	+	CHH	TGCTC	0
chr5	54457251	+	CHH	CTCCC	0
chr5	54457252	+	CHH	TCCCC	0
chr5	54457253	+	CHH	CCCCT	0
chr5	54457254	+	CHG	CCCTG	0
chr5	54457256	-	CHG	CTGAA	0
chr5	54457261	+	CHH	ATCAA	0
chr5	54457265	-	CHH	ATGTT	0
chr5	54457271	-	CHH	TAGCT	0
chr5	54457272	+	CHH	AGCTT	0
chr5	54457275	+	CHH	TTCTT	0
chr5	54457279	-	CHH	TAGAT	0
chr5	54457282	-	CHH	ATGGT	0
chr5	54457283	-	CHH	TGGTA	0
chr5	54457289	-	CHH	AAGAA	0
chr5	54457294	+	CHH	TTCTA	0
chr5	54457299	+	CHH	TTCCA	0
chr5	54457300	+	CHH	TCCAA	0
chr5	54457314	+	CHH	TTCCT	0
chr5	54457315	+	CHH	TCCTT	0
chr5	54457322	+	CHH	TACCA	0
chr5	54457323	+	CHH	ACCAT	0
chr5	54457326	+	CHH	ATCTT	0
chr5	54457329	+	CHH	TTCCT	0
chr5	54457330	+	CHG	TCCTG	0
chr5	54457332	-	CHG	CTGAA	0
chr5	54457335	-	CHH	AAGAA	0
chr5	54457342	+	CHH	TACTT	0
chr5	54457348	-	CHH	AAGTG	0
chr5	54457350	-	CHH	GTGTG	0
chr5	54457352	-	CHH	GTGCC	0
chr5	54457353	+	CHH	TGCCC	0
chr5	54457354	+	CHH	GCCCA	0
chr5	54457355	+	CHH	CCCAT	0
chr5	54457358	-	CHH	ATGGC	0
chr5	54457359	-	CHH	TGGCT	0
chr5	54457360	+	CHH	GGCTA	0
chr5	54457367	+	CHH	TTCAC	0
chr5	54457369	+	CHH	CACAA	0
chr5	54457377	+	CHH	ATCTT	0
chr5	54457384	+	CHH	TTCTC	0
chr5	54457386	+	CHH	CTCCT	0
chr5	54457387	+	CHH	TCCTC	0
chr5	54457389	+	CHH	CTCTC	0
chr5	54457391	+	CHH	CTCTT	0
chr5	54457394	-	CHH	TTGTA	0
chr5	54457398	+	CHH	AACTA	0
chr5	54457401	-	CHH	TAGCA	0
chr5	54457402	+	CHH	AGCAT	0
chr5	54457405	+	CHG	ATCTG	0
chr5	54457407	-	CHG	CTGGA	0
chr5	54457408	-	CHH	TGGAG	0
chr5	54457410	-	CHH	GAGAA	0
chr5	54457415	-	CHH	ATGTC	0
chr5	54457417	+	CHH	GTCCC	0
chr5	54457418	+	CHH	TCCCT	0
chr5	54457419	+	CHH	CCCTT	0
chr5	54457422	+	CHH	TTCCC	0
chr5	54457423	+	CHG	TCCCG	0
chr5	54457424	+	CG	CCCGT	0.818182
chr5	54457425	-	CG	CCGTC	0
chr5	54457427	+	CHH	GTCAT	0
chr5	54457434	-	CHH	TAGCC	0
chr5	54457435	+	CHH	AGCCA	0
chr5	54457436	+	CHH	GCCAC	0
chr5	54457438	+	CHH	CACAC	0
chr5	54457440	+	CHG	CACAG	0
chr5	54457442	-	CHG	CAGCT	0
chr5	54457443	+	CHH	AGCTC	0
chr5	54457445	+	CHH	CTCTC	0
chr5	54457447	+	CHH	CTCAT	0
chr5	54457450	-	CHH	ATGAA	0
chr5	54457455	-	CHH	TAGTG	0
chr5	54457457	-	CHH	GTGCT	0
chr5	54457458	+	CHG	TGCTG	0
chr5	54457460	-	CHG	CTGGG	0
chr5	54457461	-	CHH	TGGGC	0
chr5	54457462	-	CHH	GGGCA	0
chr5	54457463	+	CHH	GGCAT	0
chr5	54457471	-	CHH	TAGTT	0
chr5	54457476	+	CHH	AACAT	0
chr5	54457481	-	CHH	ATGTT	0
chr5	54457485	-	CHH	TTGTG	0
chr5	54457487	-	CHH	GTGGC	0
chr5	54457488	-	CHH	TGGCT	0
chr5	54457489	+	CHH	GGCTA	0
chr5	54457499	-	CHH	ATGTT	0
chr5	54457502	-	CHH	TTGTC	0
chr5	54457504	+	CHH	GTCTT	0
chr5	54457508	+	CHH	TTCTT	0
chr5	54457513	+	CHG	ATCTG	0
chr5	54457515	-	CHG	CTGAA	0
chr5	54457519	+	CHH	AACAA	0
chr5	54457526	+	CHH	TTCTC	0
chr5	54457528	+	CHH	CTCAA	0
chr5	54457532	-	CHH	AAGAT	0
chr5	54457535	-	CHH	ATGAA	0
chr5	54457541	-	CHH	ATGTC	0
chr5	54457543	+	CHG	GTCAG	0
chr5	54457545	-	CHG	CAGCT	0
chr5	54457546	+	CHH	AGCTT	0
chr5	54457550	+	CHH	TACCA	0
chr5	54457551	+	CHG	ACCAG	0
chr5	54457553	-	CHG	CAGAT	0
chr5	54457560	-	CHH	TTGCT	0
chr5	54457561	+	CHH	TGCTA	0
chr5	54457568	+	CHH	ATCCA	0
chr5	54457569	+	CHH	TCCAA	0
chr5	54457575	+	CHH	AACAT	0
chr5	54457582	+	CHH	AACTT	0
chr5	54457585	-	CHH	TTGGT	0
chr5	54457586	-	CHH	TGGTT	0
chr5	54457593	+	CHG	TTCAG	0
chr5	54457595	-	CHG	CAGAG	0
chr5	54457597	-	CHH	GAGGG	0
chr5	54457598	-	CHH	AGGGC	0
chr5	54457599	-	CHH	GGGCA	0
chr5	54457600	+	CHG	GGCAG	0
chr5	54457602	-	CHG	CAGTA	0
chr5	54457605	-	CHH	TAGTG	0
chr5	54457607	-	CHH	GTGTT	0
chr5	54457611	-	CHH	TAGGC	0
chr5	54457612	-	CHH	AGGCT	0
chr5	54457613	+	CHH	GGCTA	0
chr5	54457619	+	CHH	TTCTC	0
chr5	54457621	+	CHH	CTCCA	0
chr5	54457622	+	CHH	TCCAA	0
chr5	54457629	-	CHH	AAGCT	0
chr5	54457630	+	CHH	AGCTA	0
chr5	54457633	-	CHH	TAGCT	0
chr5	54457634	+	CHH	AGCTA	0
chr5	54457637	+	CHG	TACAG	0
chr5	54457639	-	CHG	CAGAA	0
chr5	54457644	+	CHG	ATCTG	0
chr5	54457646	-	CHG	CTGTT	0
chr5	54457653	-	CHH	AAGAC	0
chr5	54457655	+	CHH	GACTT	0
chr5	54457658	-	CHH	TTGCC	0
chr5	54457659	+	CHH	TGCCA	0
chr5	54457660	+	CHH	GCCAA	0
chr5	54457663	-	CHH	AAGGT	0
chr5	54457664	-	CHH	AGGTC	0
chr5	54457666	+	CHH	GTCAC	0
chr5	54457668	+	CHH	CACTT	0
chr5	54457672	-	CHH	TAGCA	0
chr5	54457673	+	CHH	AGCAC	0
chr5	54457675	+	CHH	CACAA	0
chr5	54457679	-	CHH	AAGGT	0
chr5	54457680	-	CHH	AGGTC	0
chr5	54457682	+	CHH	GTCAT	0
chr5	54457685	-	CHH	ATGAG	0
chr5	54457687	-	CHH	GAGGC	0
chr5	54457688	-	CHH	AGGCA	0
chr5	54457689	+	CHH	GGCAT	0
chr5	54457693	+	CHG	TACAG	0
chr5	54457695	-	CHG	CAGAC	0
chr5	54457697	+	CHG	GACAG	0
chr5	54457699	-	CHG	CAGCA	0
chr5	54457700	+	CHH	AGCAT	0
chr5	54457704	-	CHH	TAGGC	0
chr5	54457705	-	CHH	AGGCT	0
chr5	54457706	+	CHH	GGCTT	0
chr5	54457710	-	CHH	TTGGC	0
chr5	54457711	-	CHH	TGGCC	0
chr5	54457712	+	CHH	GGCCT	0
chr5	54457713	+	CHH	GCCTC	0
chr5	54457715	+	CHH	CTCAA	0
chr5	54457718	-	CHH	AAGCT	0
chr5	54457719	+	CHH	AGCTA	0
chr5	54457722	+	CHH	TACCT	0
chr5	54457723	+	CHG	ACCTG	0
chr5	54457725	-	CHG	CTGGG	0
chr5	54457726	-	CHH	TGGGT	0
chr5	54457727	-	CHH	GGGTT	0
chr5	54457730	+	CHH	TTCAA	0
chr5	54457734	+	CHH	AACCC	0
chr5	54457735	+	CHH	ACCCC	0
chr5	54457736	+	CHH	CCCCT	0
chr5	54457737	+	CHG	CCCTG	0
chr5	54457739	-	CHG	CTGCT	0
chr5	54457740	+	CHH	TGCTC	0
chr5	54457742	+	CHH	CTCTT	0
chr5	54457747	-	CHH	TTGTT	0
chr5	54457753	-	CHH	TTGCT	0
chr5	54457754	+	CHH	TGCTA	0
chr5	54457758	-	CHH	ATGTG	0
chr5	54457760	-	CHH	GTGGC	0
chr5	54457761	-	CHH	TGGCT	0
chr5	54457762	+	CHH	GGCTT	0
chr5	54457765	+	CHH	TTCTT	0
chr5	54457770	+	CHH	AACTT	0
chr5	54457773	+	CHH	TTCTC	0
chr5	54457775	+	CHG	CTCTG	0
chr5	54457777	-	CHG	CTGTG	0
chr5	54457779	-	CHH	GTGCC	0
chr5	54457780	+	CHH	TGCCT	0
chr5	54457781	+	CHG	GCCTG	0
chr5	54457783	-	CHG	CTGTT	0
chr5	54457787	+	CHH	TTCTC	0
chr5	54457789	+	CHH	CTCAT	0
chr5	54457794	-	CHH	TTGTA	0
chr5	54457801	-	CHH	ATGGG	0
chr5	54457802	-	CHH	TGGGC	0
chr5	54457803	-	CHH	GGGCT	0
chr5	54457804	+	CHH	GGCTA	0
chr5	54457808	+	CHH	ATCAA	0
chr5	54457813	-	CHH	TAGTA	0
chr5	54457816	+	CHG	TACCG	0
chr5	54457817	+	CG	ACCGC	0.9
chr5	54457818	-	CG	CCGCC	0.857143
chr5	54457819	+	CHH	CGCCT	0
chr5	54457820	+	CHH	GCCTT	0
chr5	54457823	+	CHH	TTCTT	0
chr5	54457828	-	CHH	AAGAT	0
chr5	54457832	-	CHH	TTGTT	0
chr5	54457836	-	CHH	TTGGA	0
chr5	54457837	-	CHH	TGGAA	0
chr5	54457844	-	CHH	AAGTC	0
chr5	54457846	+	CHG	GTCTG	0
chr5	54457848	-	CHG	CTGTT	0
chr5	54457855	-	CHH	TAGTA	0
chr5	54457866	-	CHH	AAGTA	0
chr5	54457869	+	CHH	TACTT	0
chr5	54457875	+	CHH	TACAC	0
chr5	54457877	+	CHG	CACTG	0
chr5	54457879	-	CHG	CTGCT	0
chr5	54457880	+	CHH	TGCTT	0
chr5	54457883	-	CHH	TTGCT	0
chr5	54457884	+	CHH	TGCTC	0
chr5	54457886	+	CHG	CTCTG	0
chr5	54457888	-	CHG	CTGTG	0
chr5	54457890	-	CHH	GTGCC	0
chr5	54457891	+	CHH	TGCCA	0
chr5	54457892	+	CHG	GCCAG	0
chr5	54457894	-	CHG	CAGAC	0
chr5	54457896	+	CHH	GACAC	0
chr5	54457898	+	CHG	CACTG	0
chr5	54457900	-	CHG	CTGTT	0
chr5	54457903	+	CHH	TTCTA	0
chr5	54457908	+	CHH	AACCA	0
chr5	54457909	+	CHH	ACCAT	0
chr5	54457916	-	CHH	TAGTC	0
chr5	54457918	+	CHH	GTCAA	0
chr5	54457942	-	CHH	AAGGC	0
chr5	54457943	-	CHH	AGGCC	0
chr5	54457944	+	CHG	GGCCG	0
chr5	54457945	+	CG	GCCGG	1
chr5	54457946	-	CG	CCGGG	0
chr5	54457947	-	CHG	CGGGC	0
chr5	54457948	-	CHH	GGGCG	0
chr5	54457949	+	CG	GGCGC	1
chr5	54457950	-	CG	GCGCG	1
chr5	54457951	+	CG	CGCGG	1
chr5	54457952	-	CG	GCGGT	1
chr5	54457953	-	CHG	CGGTG	0
chr5	54457955	-	CHH	GTGGC	0
chr5	54457956	-	CHH	TGGCT	0
chr5	54457957	+	CHH	GGCTC	0
chr5	54457959	+	CHH	CTCAC	0
chr5	54457961	+	CG	CACGC	1
chr5	54457962	-	CG	ACGCC	1
chr5	54457963	+	CHH	CGCCT	0
chr5	54457964	+	CHG	GCCTG	0
chr5	54457966	-	CHG	CTGTA	0
chr5	54457971	+	CHH	ATCCC	0
chr5	54457972	+	CHH	TCCCA	0
chr5	54457973	+	CHG	CCCAG	0
chr5	54457975	-	CHG	CAGCA	0
chr5	54457976	+	CHH	AGCAC	0
chr5	54457978	+	CHH	CACTT	0
chr5	54457983	-	CHH	TAGGA	0
chr5	54457984	-	CHH	AGGAG	0
chr5	54457986	-	CHH	GAGGC	0
chr5	54457987	-	CHH	AGGCC	0
chr5	54457988	+	CHG	GGCCG	0
chr5	54457989	+	CG	GCCGA	0.933333
chr5	54457990	-	CG	CCGAG	1
chr5	54457992	-	CHH	GAGGC	0
chr5	54457993	-	CHH	AGGCA	0
chr5	54457994	+	CHG	GGCAG	0
chr5	54457996	-	CHG	CAGGC	0
chr5	54457997	-	CHH	AGGCA	0
chr5	54457998	+	CHG	GGCAG	0
chr5	54458000	-	CHG	CAGAT	0
chr5	54458003	+	CHH	ATCAC	0
chr5	54458005	+	CHH	CACTT	0
chr5	54458010	-	CHH	AAGGT	0
chr5	54458011	-	CHH	AGGTC	0
chr5	54458013	+	CHG	GTCAG	0
chr5	54458015	-	CHG	CAGGA	0
chr5	54458016	-	CHH	AGGAG	0
chr5	54458018	-	CHH	GAGTT	0
chr5	54458022	-	CHH	TAGAG	0
chr5	54458024	-	CHH	GAGAC	0
chr5	54458026	+	CHH	GACTA	0
chr5	54458029	-	CHH	TAGCC	0
chr5	54458030	+	CHH	AGCCT	0
chr5	54458031	+	CHG	GCCTG	0
chr5	54458033	-	CHG	CTGGC	0
chr5	54458034	-	CHH	TGGCC	0
chr5	54458035	+	CHH	GGCCA	0
chr5	54458036	+	CHH	GCCAA	0
chr5	54458042	-	CHH	ATGGT	0
chr5	54458043	-	CHH	TGGTG	0
chr5	54458045	-	CHH	GTGAA	0
chr5	54458049	+	CHH	AACCC	0
chr5	54458050	+	CHH	ACCCC	0
chr5	54458051	+	CHH	CCCCA	0
chr5	54458052	+	CHH	CCCAT	0
chr5	54458055	+	CHH	ATCTC	0
chr5	54458057	+	CHH	CTCTA	0
chr5	54458066	-	CHH	TAGTA	0
chr5	54458069	+	CHH	TACAA	0
chr5	54458078	-	CHH	TAGCC	0
chr5	54458079	+	CHH	AGCCA	0
chr5	54458080	+	CHG	GCCAG	0
chr5	54458082	-	CHG	CAGGT	0
chr5	54458083	-	CHH	AGGTG	0
chr5	54458085	-	CHH	GTGTG	0
chr5	54458087	-	CHH	GTGGT	0
chr5	54458088	-	CHH	TGGTG	0
chr5	54458090	-	CHH	GTGGT	0
chr5	54458091	-	CHH	TGGTG	0
chr5	54458093	-	CHH	GTGGG	0
chr5	54458094	-	CHH	TGGGC	0
chr5	54458095	-	CHH	GGGCA	0
chr5	54458096	+	CHH	GGCAC	0
chr5	54458098	+	CHH	CACCT	0
chr5	54458099	+	CHG	ACCTG	0
chr5	54458101	-	CHG	CTGTA	0
chr5	54458106	+	CHH	ATCCC	0
chr5	54458107	+	CHH	TCCCA	0
chr5	54458108	+	CHG	CCCAG	0
chr5	54458110	-	CHG	CAGCT	0
chr5	54458111	+	CHH	AGCTA	0
chr5	54458116	+	CHG	TTCAG	0
chr5	54458118	-	CHG	CAGGA	0
chr5	54458119	-	CHH	AGGAG	0
chr5	54458121	-	CHH	GAGGC	0
chr5	54458122	-	CHH	AGGCT	0
chr5	54458123	+	CHG	GGCTG	0
chr5	54458125	-	CHG	CTGAG	0
chr5	54458127	-	CHH	GAGGC	0
chr5	54458128	-	CHH	AGGCA	0
chr5	54458129	+	CHG	GGCAG	0
chr5	54458131	-	CHG	CAGGA	0
chr5	54458132	-	CHH	AGGAG	0
chr5	54458134	-	CHH	GAGAA	0
chr5	54458138	+	CG	ATCGC	0.894737
chr5	54458139	-	CG	TCGCT	1
chr5	54458140	+	CHH	CGCTT	0
chr5	54458143	-	CHH	TTGAA	0
chr5	54458146	+	CHH	AACCC	0
chr5	54458147	+	CHH	ACCCA	0
chr5	54458148	+	CHG	CCCAG	0
chr5	54458150	-	CHG	CAGAG	0
chr5	54458152	-	CHH	GAGGC	0
chr5	54458153	-	CHH	AGGCA	0
chr5	54458154	+	CHG	GGCAG	0
chr5	54458156	-	CHG	CAGAG	0
chr5	54458158	-	CHH	GAGGT	0
chr5	54458159	-	CHH	AGGTT	0
chr5	54458162	-	CHH	TTGCA	0
chr5	54458163	+	CHG	TGCAG	0
chr5	54458165	-	CHG	CAGTG	0
chr5	54458167	-	CHH	GTGAG	0
chr5	54458169	-	CHH	GAGCT	0
chr5	54458170	+	CHG	AGCTG	0
chr5	54458172	-	CHG	CTGAA	0
chr5	54458177	+	CG	ATCGC	1
chr5	54458178	-	CG	TCGCG	0.833333
chr5	54458179	+	CG	CGCGC	0.928571
chr5	54458180	-	CG	GCGCT	0.571429
chr5	54458181	+	CHH	CGCTA	0
chr5	54458184	+	CHG	TACTG	0
chr5	54458186	-	CHG	CTGCA	0
chr5	54458187	+	CHH	TGCAC	0
chr5	54458189	+	CHH	CACTC	0
chr5	54458191	+	CHH	CTCCA	0
chr5	54458192	+	CHG	TCCAG	0
chr5	54458194	-	CHG	CAGCC	0
chr5	54458195	+	CHH	AGCCT	0
chr5	54458196	+	CHG	GCCTG	0
chr5	54458198	-	CHG	CTGGG	0
chr5	54458199	-	CHH	TGGGC	0
chr5	54458200	-	CHH	GGGCG	0
chr5	54458201	+	CG	GGCGA	0.923077
chr5	54458202	-	CG	GCGAC	1
chr5	54458204	+	CHG	GACAG	0
chr5	54458206	-	CHG	CAGAG	0
chr5	54458208	-	CHH	GAGCA	0
chr5	54458209	+	CHH	AGCAA	0
chr5	54458212	-	CHH	AAGCC	0
chr5	54458213	+	CHH	AGCCT	0
chr5	54458214	+	CHG	GCCTG	0
chr5	54458216	-	CHG	CTGCA	0
chr5	54458217	+	CHH	TGCAT	0
chr5	54458220	+	CHH	ATCTT	0
chr5	54458238	-	CHH	AAGGA	0
chr5	54458239	-	CHH	AGGAC	0
chr5	54458241	+	CHH	GACAT	0
chr5	54458246	-	CHH	TAGCT	0
chr5	54458247	+	CHH	AGCTA	0
chr5	54458252	-	CHH	ATGTT	0
chr5	54458255	+	CHH	TTCTC	0
chr5	54458257	+	CHH	CTCTC	0
chr5	54458259	+	CHH	CTCAT	0
chr5	54458262	+	CHH	ATCTA	0
chr5	54458266	+	CHH	AACTT	0
chr5	54458272	+	CHG	TTCTG	0
chr5	54458274	-	CHG	CTGAT	0
chr5	54458277	-	CHH	ATGAC	0
chr5	54458279	+	CHH	GACAT	0
chr5	54458282	+	CHH	ATCTT	0
chr5	54458285	+	CHG	TTCAG	0
chr5	54458287	-	CHG	CAGTC	0
chr5	54458289	+	CHH	GTCCT	0
chr5	54458290	+	CHH	TCCTA	0
chr5	54458297	+	CHH	TTCAC	0
chr5	54458299	+	CHG	CACTG	0
chr5	54458301	-	CHG	CTGTA	0
chr5	54458309	-	CHH	AAGTT	0
chr5	54458312	-	CHH	TTGAG	0
chr5	54458314	-	CHH	GAGTT	0
chr5	54458319	-	CHH	TTGAT	0
chr5	54458322	+	CHH	ATCAA	0
chr5	54458326	+	CHH	AACTA	0
chr5	54458332	+	CHH	TACCT	0
chr5	54458333	+	CHH	ACCTC	0
chr5	54458335	+	CHH	CTCAC	0
chr5	54458337	+	CHH	CACTC	0
chr5	54458339	+	CHG	CTCAG	0
chr5	54458341	-	CHG	CAGGC	0
chr5	54458342	-	CHH	AGGCA	0
chr5	54458343	+	CHH	GGCAA	0
chr5	54458347	+	CHH	ATCAA	0
chr5	54458350	-	CHH	AAGCT	0
chr5	54458351	+	CHH	AGCTT	0
chr5	54458354	+	CHH	TTCTA	0
chr5	54458359	+	CHH	ATCCA	0
chr5	54458360	+	CHH	TCCAA	0
chr5	54458363	+	CHH	AACAA	0
chr5	54458367	+	CHH	AACCA	0
chr5	54458368	+	CHH	ACCAA	0
chr5	54458374	-	CHH	TAGTG	0
chr5	54458376	-	CHH	GTGAT	0
chr5	54458379	+	CHH	ATCTA	0
chr5	54458390	+	CHH	TTCAC	0
chr5	54458392	+	CHH	CACAT	0
chr5	54458399	-	CHH	ATGTG	0
chr5	54458401	-	CHH	GTGAA	0
chr5	54458404	-	CHH	AAGTC	0
chr5	54458406	+	CHG	GTCAG	0
chr5	54458408	-	CHG	CAGAA	0
chr5	54458412	+	CHH	ATCTT	0
chr5	54458415	+	CHH	TTCTA	0
chr5	54458422	+	CHH	AACAT	0
chr5	54458437	+	CHH	TTCTA	0
chr5	54458440	-	CHH	TAGGG	0
chr5	54458441	-	CHH	AGGGA	0
chr5	54458442	-	CHH	GGGAA	0
chr5	54458446	-	CHH	AAGTT	0
chr5	54458449	-	CHH	TTGAT	0
chr5	54458457	-	CHH	ATGCC	0
chr5	54458458	+	CHH	TGCCT	0
chr5	54458459	+	CHH	GCCTA	0
chr5	54458463	+	CG	AACGC	1
chr5	54458464	-	CG	ACGCC	0.916667
chr5	54458465	+	CHH	CGCCA	0
chr5	54458466	+	CHH	GCCAT	0
chr5	54458473	-	CHH	ATGGC	0
chr5	54458474	-	CHH	TGGCA	0
chr5	54458475	+	CHH	GGCAA	0
chr5	54458478	+	CHH	AACCA	0
chr5	54458479	+	CHH	ACCAC	0
chr5	54458481	+	CHG	CACAG	0
chr5	54458483	-	CHG	CAGTG	0
chr5	54458485	-	CHH	GTGAG	0
chr5	54458487	-	CHH	GAGGT	0
chr5	54458488	-	CHH	AGGTC	0
chr5	54458490	+	CHH	GTCTT	0
chr5	54458497	+	CHH	TTCCT	0
chr5	54458498	+	CHH	TCCTC	0
chr5	54458500	+	CHH	CTCTT	0
chr5	54458508	-	CHH	TTGAA	0
chr5	54458511	-	CHH	AAGGT	0
chr5	54458512	-	CHH	AGGTC	0
chr5	54458514	+	CHH	GTCCA	0
chr5	54458515	+	CHH	TCCAC	0
chr5	54458517	+	CHG	CACTG	0
chr5	54458519	-	CHG	CTGAG	0
chr5	54458521	-	CHH	GAGGA	0
chr5	54458522	-	CHH	AGGAA	0
chr5	54458526	-	CHH	AAGAA	0
chr5	54458531	-	CHH	AAGCC	0
chr5	54458532	+	CHH	AGCCC	0
chr5	54458533	+	CHH	GCCCA	0
chr5	54458534	+	CHH	CCCAA	0
chr5	54458537	-	CHH	AAGCA	0
chr5	54458538	+	CHH	AGCAC	0
chr5	54458540	+	CHH	CACAT	0
chr5	54458543	-	CHH	ATGCC	0
chr5	54458544	+	CHH	TGCCA	0
chr5	54458545	+	CHH	GCCAT	0
chr5	54458549	-	CHH	TTGAA	0
chr5	54458552	+	CHH	AACTA	0
chr5	54458557	+	CHH	ATCAT	0
chr5	54458561	+	CHH	TTCTT	0
chr5	54458564	+	CHG	TTCAG	0
chr5	54458566	-	CHG	CAGTT	0
chr5	54458570	+	CHG	TACAG	0
chr5	54458572	-	CHG	CAGCA	0
chr5	54458573	+	CHG	AGCAG	0
chr5	54458575	-	CHG	CAGCC	0
chr5	54458576	+	CHH	AGCCA	0
chr5	54458577	+	CHG	GCCAG	0
chr5	54458579	-	CHG	CAGAT	0
chr5	54458583	+	CG	TACGT	1
chr5	54458584	-	CG	ACGTG	1
chr5	54458586	-	CHH	GTGGG	0
chr5	54458587	-	CHH	TGGGT	0
chr5	54458588	-	CHH	GGGTG	0
chr5	54458590	-	CHH	GTGCA	0
chr5	54458591	+	CHH	TGCAA	0
chr5	54458596	-	CHH	TAGCT	0
chr5	54458597	+	CHH	AGCTC	0
chr5	54458599	+	CHH	CTCAT	0
chr5	54458603	-	CHH	TAGGT	0
chr5	54458604	-	CHH	AGGTT	0
chr5	54458611	+	CHH	TTCTC	0
chr5	54458613	+	CHH	CTCTT	0
chr5	54458619	+	CHH	ATCAC	0
chr5	54458621	+	CHH	CACTA	0
chr5	54458624	+	CHH	TACAA	0
chr5	54458628	+	CHH	AACCT	0
chr5	54458629	+	CHH	ACCTT	0
chr5	54458632	+	CHH	TTCTA	0
chr5	54458638	+	CHH	AACCC	0
chr5	54458639	+	CHH	ACCCT	0
chr5	54458640	+	CHH	CCCTT	0
chr5	54458643	+	CHH	TTCTT	0
chr5	54458647	-	CHH	TAGCC	0
chr5	54458648	+	CHH	AGCCT	0
chr5	54458649	+	CHG	GCCTG	0
chr5	54458651	-	CHG	CTGTG	0
chr5	54458653	-	CHH	GTGTA	0
chr5	54458658	+	CHH	ATCAA	0
chr5	54458664	-	CHH	AAGGT	0
chr5	54458665	-	CHH	AGGTA	0
chr5	54458669	+	CHG	AACAG	0
chr5	54458671	-	CHG	CAGTG	0
chr5	54458673	-	CHH	GTGAG	0
chr5	54458675	-	CHH	GAGTT	0
chr5	54458680	-	CHH	AAGGT	0
chr5	54458681	-	CHH	AGGTG	0
chr5	54458683	-	CHH	GTGTC	0
chr5	54458685	+	CHH	GTCAT	0
chr5	54458689	+	CHH	TTCCA	0
chr5	54458690	+	CHH	TCCAC	0
chr5	54458692	+	CHH	CACTT	0
chr5	54458696	-	CHH	TAGAT	0
chr5	54458700	-	CHH	TAGGA	0
chr5	54458701	-	CHH	AGGAA	0
chr5	54458704	-	CHH	AAGGA	0
chr5	54458705	-	CHH	AGGAT	0
chr5	54458708	+	CHH	ATCAT	0
chr5	54458712	-	CHH	TAGAG	0
chr5	54458714	-	CHH	GAGCC	0
chr5	54458715	+	CHH	AGCCC	0
chr5	54458716	+	CHH	GCCCA	0
chr5	54458717	+	CHH	CCCAA	0
chr5	54458721	-	CHH	AAGGT	0
chr5	54458722	-	CHH	AGGTT	0
chr5	54458727	-	CHH	AAGAG	0
chr5	54458729	-	CHH	GAGCA	0
chr5	54458730	+	CHH	AGCAT	0
chr5	54458733	-	CHH	ATGAG	0
chr5	54458735	-	CHH	GAGCT	0
chr5	54458736	+	CHH	AGCTC	0
chr5	54458738	+	CHG	CTCTG	0
chr5	54458740	-	CHG	CTGGA	0
chr5	54458741	-	CHH	TGGAG	0
chr5	54458743	-	CHH	GAGTA	0
chr5	54458749	-	CHH	AAGGC	0
chr5	54458750	-	CHH	AGGCC	0
chr5	54458751	+	CHH	GGCCC	0
chr5	54458752	+	CHG	GCCCG	0
chr5	54458753	+	CG	CCCGT	1
chr5	54458754	-	CG	CCGTA	0.888889
chr5	54458760	+	CHH	ATCAA	0
chr5	54458764	+	CHH	ATCCT	0
chr5	54458765	+	CHG	TCCTG	0
chr5	54458767	-	CHG	CTGGC	0
chr5	54458768	-	CHH	TGGCT	0
chr5	54458769	+	CHH	GGCTC	0
chr5	54458771	+	CHH	CTCAA	0
chr5	54458774	+	CHH	AACCA	0
chr5	54458775	+	CHH	ACCAC	0
chr5	54458777	+	CHH	CACTC	0
chr5	54458779	+	CHH	CTCAT	0
chr5	54458784	-	CHH	TAGCC	0
chr5	54458785	+	CHH	AGCCA	0
chr5	54458786	+	CHH	GCCAC	0
chr5	54458788	+	CG	CACGT	1
chr5	54458789	-	CG	ACGTG	0.714286
chr5	54458791	-	CHH	GTGAC	0
chr5	54458793	+	CHH	GACCT	0
chr5	54458794	+	CHH	ACCTT	0
chr5	54458797	-	CHH	TTGTG	0
chr5	54458799	-	CHH	GTGTC	0
chr5	54458801	+	CHH	GTCTA	0
chr5	54458804	-	CHH	TAGGC	0
chr5	54458805	-	CHH	AGGCT	0
chr5	54458806	+	CHH	GGCTT	0
chr5	54458809	+	CHH	TTCCA	0
chr5	54458810	+	CHH	TCCAT	0
chr5	54458817	+	CHH	ATCTC	0
chr5	54458819	+	CHH	CTCAT	0
chr5	54458822	+	CHG	ATCTG	0
chr5	54458824	-	CHG	CTGCA	0
chr5	54458825	+	CHH	TGCAA	0
chr5	54458830	+	CG	AACGG	0
chr5	54458831	-	CG	ACGGG	0
chr5	54458832	-	CHG	CGGGG	0
chr5	54458833	-	CHH	GGGGA	0
chr5	54458834	-	CHH	GGGAT	0
chr5	54458837	-	CHH	ATGAT	0
chr5	54458847	+	CHH	TACCC	0
chr5	54458848	+	CHH	ACCCA	0
chr5	54458849	+	CHH	CCCAC	0
chr5	54458851	+	CHH	CACCT	0
chr5	54458852	+	CHH	ACCTC	0
chr5	54458854	+	CHH	CTCAT	0
chr5	54458858	-	CHH	TAGGG	0
chr5	54458859	-	CHH	AGGGT	0
chr5	54458860	-	CHH	GGGTC	0
chr5	54458862	+	CHH	GTCCC	0
chr5	54458863	+	CHH	TCCCT	0
chr5	54458864	+	CHG	CCCTG	0
chr5	54458866	-	CHG	CTGTA	0
chr5	54458870	-	CHH	AAGAT	0
chr5	54458878	-	CHH	AAGAG	0
chr5	54458880	-	CHH	GAGAG	0
chr5	54458882	-	CHH	GAGGA	0
chr5	54458883	-	CHH	AGGAT	0
chr5	54458886	+	CHH	ATCAA	0
chr5	54458892	-	CHH	TTGAA	0
chr5	54458895	-	CHH	AAGCA	0
chr5	54458896	+	CHH	AGCAC	0
chr5	54458898	+	CG	CACGG	0.875
chr5	54458899	-	CG	ACGGA	1
chr5	54458900	-	CHG	CGGAG	0
chr5	54458902	-	CHH	GAGCG	0
chr5	54458903	+	CG	AGCGT	0
chr5	54458904	-	CG	GCGTA	0
chr5	54458907	+	CHH	TACAT	0
chr5	54458914	+	CHG	ATCTG	0
chr5	54458916	-	CHG	CTGGC	0
chr5	54458917	-	CHH	TGGCA	0
chr5	54458918	+	CHH	GGCAC	0
chr5	54458920	+	CHH	CACAT	0
chr5	54458924	-	CHH	TAGTA	0
chr5	54458928	-	CHH	AAGCA	0
chr5	54458929	+	CHH	AGCAC	0
chr5	54458931	+	CHH	CACTT	0
chr5	54458934	+	CHH	TTCAT	0
chr5	54458945	-	CHH	TAGTT	0
chr5	54458965	+	CHH	TTCCT	0
chr5	54458966	+	CHH	TCCTC	0
chr5	54458968	+	CHH	CTCAT	0
chr5	54458971	-	CHH	ATGTT	0
chr5	54458975	-	CHH	TAGTC	0
chr5	54458977	+	CHH	GTCAA	0
chr5	54458986	-	CHH	ATGAA	0
chr5	54458989	+	CHH	AACAT	0
chr5	54458996	+	CHH	ATCTT	0
chr5	54458999	-	CHH	TTGAG	0
chr5	54459001	-	CHH	GAGTG	0
chr5	54459003	-	CHH	GTGGT	0
chr5	54459004	-	CHH	TGGTA	0
chr5	54459013	-	CHH	TAGAA	0
chr5	54459023	+	CHH	ATCTA	0
chr5	54459026	+	CHH	TACAT	0
chr5	54459031	+	CHH	TTCTT	0
chr5	54459035	+	CHH	TACAT	0
chr5	54459045	-	CHH	AAGAT	0
chr5	54459052	+	CHH	ATCAA	0
chr5	54459057	-	CHH	AAGGA	0
chr5	54459058	-	CHH	AGGAT	0
chr5	54459063	+	CHH	ATCAT	0
chr5	54459066	-	CHH	ATGGC	0
chr5	54459067	-	CHH	TGGCT	0
chr5	54459068	+	CHG	GGCTG	0
chr5	54459070	-	CHG	CTGGG	0
chr5	54459071	-	CHH	TGGGC	0
chr5	54459072	-	CHH	GGGCA	0
chr5	54459073	+	CHH	GGCAT	0
chr5	54459076	-	CHH	ATGGT	0
chr5	54459077	-	CHH	TGGTA	0
chr5	54459080	-	CHH	TAGCT	0
chr5	54459081	+	CHH	AGCTC	0
chr5	54459083	+	CHH	CTCAT	0
chr5	54459086	-	CHH	ATGCA	0
chr5	54459087	+	CHH	TGCAT	0
chr5	54459090	-	CHH	ATGTA	0
chr5	54459095	+	CHH	ATCCC	0
chr5	54459096	+	CHH	TCCCA	0
chr5	54459097	+	CHG	CCCAG	0
chr5	54459099	-	CHG	CAGCA	0
chr5	54459100	+	CHH	AGCAC	0
chr5	54459102	+	CHH	CACTT	0
chr5	54459106	-	CHH	TTGGG	0
chr5	54459107	-	CHH	TGGGA	0
chr5	54459108	-	CHH	GGGAG	0
chr5	54459110	-	CHH	GAGGC	0
chr5	54459111	-	CHH	AGGCC	0
chr5	54459112	+	CHH	GGCCA	0
chr5	54459113	+	CHH	GCCAA	0
chr5	54459116	-	CHH	AAGAC	0
chr5	54459118	+	CHG	GACAG	0
chr5	54459120	-	CHG	CAGGA	0
chr5	54459121	-	CHH	AGGAG	0
chr5	54459123	-	CHH	GAGGA	0
chr5	54459124	-	CHH	AGGAT	0
chr5	54459127	+	CHH	ATCAC	0
chr5	54459129	+	CHH	CACTT	0
chr5	54459134	-	CHH	TAGTG	0
chr5	54459136	-	CHH	GTGCC	0
chr5	54459137	+	CHH	TGCCC	0
chr5	54459138	+	CHH	GCCCA	0
chr5	54459139	+	CHG	CCCAG	0
chr5	54459141	-	CHG	CAGGA	0
chr5	54459142	-	CHH	AGGAG	0
chr5	54459144	-	CHH	GAGTT	0
chr5	54459147	+	CHH	TTCAA	0
chr5	54459150	-	CHH	AAGCC	0
chr5	54459151	+	CHH	AGCCC	0
chr5	54459152	+	CHH	GCCCA	0
chr5	54459153	+	CHH	CCCAT	0
chr5	54459156	+	CHH	ATCCC	0
chr5	54459157	+	CHG	TCCCG	0
chr5	54459158	+	CG	CCCGG	1
chr5	54459159	-	CG	CCGGG	1
chr5	54459160	-	CHG	CGGGC	0
chr5	54459161	-	CHH	GGGCA	0
chr5	54459162	+	CHH	GGCAA	0
chr5	54459165	+	CHH	AACAC	0
chr5	54459167	+	CHG	CACAG	0
chr5	54459169	-	CHG	CAGCG	0
chr5	54459170	+	CG	AGCGA	1
chr5	54459171	-	CG	GCGAG	0.875
chr5	54459173	-	CHH	GAGAC	0
chr5	54459175	+	CHH	GACCC	0
chr5	54459176	+	CHH	ACCCT	0
chr5	54459177	+	CHG	CCCTG	0
chr5	54459179	-	CHG	CTGCC	0
chr5	54459180	+	CHH	TGCCA	0
chr5	54459181	+	CHH	GCCAA	0
chr5	54459191	-	CHH	AAGTT	0
chr5	54459197	-	CHH	TTGCT	0
chr5	54459198	+	CHH	TGCTT	0
chr5	54459203	+	CHH	TTCAA	0
chr5	54459211	-	CHH	AAGGT	0
chr5	54459212	-	CHH	AGGTG	0
chr5	54459214	-	CHH	GTGAT	0
chr5	54459221	+	CHH	TTCAC	0
chr5	54459223	+	CHH	CACTT	0
chr5	54459227	-	CHH	TTGGG	0
chr5	54459228	-	CHH	TGGGA	0
chr5	54459229	-	CHH	GGGAG	0
chr5	54459231	-	CHH	GAGGC	0
chr5	54459232	-	CHH	AGGCC	0
chr5	54459233	+	CHH	GGCCA	0
chr5	54459234	+	CHH	GCCAA	0
chr5	54459239	+	CHH	AACCC	0
chr5	54459240	+	CHH	ACCCT	0
chr5	54459241	+	CHH	CCCTA	0
chr5	54459245	+	CHH	ATCTC	0
chr5	54459247	+	CHH	CTCTA	0
chr5	54459250	+	CHH	TACTC	0
chr5	54459252	+	CHH	CTCAA	0
chr5	54459259	+	CHH	TACAA	0
chr5	54459268	-	CHH	TTGCC	0
chr5	54459269	+	CHH	TGCCT	0
chr5	54459270	+	CHG	GCCTG	0
chr5	54459272	-	CHG	CTGGT	0
chr5	54459273	-	CHH	TGGTG	0
chr5	54459275	-	CHH	GTGTG	0
chr5	54459277	-	CHH	GTGGT	0
chr5	54459278	-	CHH	TGGTG	0
chr5	54459280	-	CHH	GTGGC	0
chr5	54459281	-	CHH	TGGCA	0
chr5	54459282	+	CHH	GGCAC	0
chr5	54459284	+	CHH	CACAC	0
chr5	54459286	+	CHH	CACAC	0
chr5	54459288	+	CHH	CACCT	0
chr5	54459289	+	CHG	ACCTG	0
chr5	54459291	-	CHG	CTGTA	0
chr5	54459296	+	CHH	ATCCC	0
chr5	54459297	+	CHH	TCCCA	0
chr5	54459298	+	CHG	CCCAG	0
chr5	54459300	-	CHG	CAGCA	0
chr5	54459301	+	CHH	AGCAA	0
chr5	54459307	-	CHH	TTGGG	0
chr5	54459308	-	CHH	TGGGA	0
chr5	54459309	-	CHH	GGGAT	0
chr5	54459314	+	CHH	TACAA	0
chr5	54459317	+	CHH	AACTT	0
chr5	54459321	-	CHH	TTGCT	0
chr5	54459322	+	CHH	TGCTT	0
chr5	54459325	+	CHH	TTCAT	0
chr5	54459335	-	CHH	TTGGC	0
chr5	54459336	-	CHH	TGGCT	0
chr5	54459337	+	CHH	GGCTT	0
chr5	54459352	-	CHH	TTGAC	0
chr5	54459354	+	CHH	GACAC	0
chr5	54459356	+	CHG	CACAG	0
chr5	54459358	-	CHG	CAGAG	0
chr5	54459360	-	CHH	GAGTT	0
chr5	54459364	+	CHH	TTCAC	0
chr5	54459366	+	CHH	CACTC	0
chr5	54459368	+	CHH	CTCTT	0
chr5	54459371	-	CHH	TTGTC	0
chr5	54459373	+	CHH	GTCCC	0
chr5	54459374	+	CHH	TCCCC	0
chr5	54459375	+	CHH	CCCCC	0
chr5	54459376	+	CHH	CCCCA	0
chr5	54459377	+	CHG	CCCAG	0
chr5	54459379	-	CHG	CAGGC	0
chr5	54459380	-	CHH	AGGCT	0
chr5	54459381	+	CHG	GGCTG	0
chr5	54459383	-	CHG	CTGGA	0
chr5	54459384	-	CHH	TGGAG	0
chr5	54459386	-	CHH	GAGGG	0
chr5	54459387	-	CHH	AGGGC	0
chr5	54459388	-	CHH	GGGCA	0
chr5	54459389	+	CHG	GGCAG	0
chr5	54459391	-	CHG	CAGTG	0
chr5	54459393	-	CHH	GTGGT	0
chr5	54459394	-	CHH	TGGTG	0
chr5	54459396	-	CHH	GTGTG	0
chr5	54459398	-	CHH	GTGGT	0
chr5	54459399	-	CHH	TGGTC	0
chr5	54459401	+	CHH	GTCTC	0
chr5	54459403	+	CHG	CTCAG	0
chr5	54459405	-	CHG	CAGCT	0
chr5	54459406	+	CHH	AGCTC	0
chr5	54459408	+	CHH	CTCAC	0
chr5	54459410	+	CHG	CACTG	0
chr5	54459412	-	CHG	CTGCA	0
chr5	54459413	+	CHH	TGCAA	0
chr5	54459416	+	CHH	AACCT	0
chr5	54459417	+	CHH	ACCTC	0
chr5	54459419	+	CHH	CTCCA	0
chr5	54459420	+	CHH	TCCAC	0
chr5	54459422	+	CHH	CACCT	0
chr5	54459423	+	CHH	ACCTC	0
chr5	54459425	+	CHH	CTCCC	0
chr5	54459426	+	CHH	TCCCA	0
chr5	54459427	+	CHG	CCCAG	0
chr5	54459429	-	CHG	CAGGT	0
chr5	54459430	-	CHH	AGGTT	0
chr5	54459433	+	CHH	TTCAA	0
chr5	54459438	-	CHH	ATGAT	0
chr5	54459442	+	CHH	TTCTA	0
chr5	54459445	+	CHG	TACTG	0
chr5	54459447	-	CHG	CTGTC	0
chr5	54459449	+	CHH	GTCTC	0
chr5	54459451	+	CHG	CTCAG	0
chr5	54459453	-	CHG	CAGCC	0
chr5	54459454	+	CHH	AGCCT	0
chr5	54459455	+	CHH	GCCTC	0
chr5	54459457	+	CHH	CTCCC	0
chr5	54459458	+	CHG	TCCCG	0
chr5	54459459	+	CG	CCCGA	0.909091
chr5	54459460	-	CG	CCGAG	0.769231
chr5	54459462	-	CHH	GAGTA	0
chr5	54459465	-	CHH	TAGCT	0
chr5	54459466	+	CHG	AGCTG	0
chr5	54459468	-	CHG	CTGGG	0
chr5	54459469	-	CHH	TGGGA	0
chr5	54459470	-	CHH	GGGAT	0
chr5	54459475	+	CHG	TACAG	0
chr5	54459477	-	CHG	CAGGT	0
chr5	54459478	-	CHH	AGGTG	0
chr5	54459480	-	CHH	GTGCA	0
chr5	54459481	+	CHH	TGCAC	0
chr5	54459483	+	CHH	CACAC	0
chr5	54459485	+	CHH	CACCA	0
chr5	54459486	+	CHH	ACCAC	0
chr5	54459488	+	CHH	CACCA	0
chr5	54459489	+	CHH	ACCAC	0
chr5	54459491	+	CHH	CACAC	0
chr5	54459493	+	CHH	CACCC	0
chr5	54459494	+	CHG	ACCCG	0
chr5	54459495	+	CG	CCCGG	0.583333
chr5	54459496	-	CG	CCGGC	0.571429
chr5	54459497	-	CHG	CGGCT	0
chr5	54459498	+	CHH	GGCTA	0
chr5	54459508	-	CHH	TTGTA	0
chr5	54459517	-	CHH	TAGTA	0
chr5	54459520	-	CHH	TAGAG	0
chr5	54459522	-	CHH	GAGAT	0
chr5	54459525	-	CHH	ATGGG	0
chr5	54459526	-	CHH	TGGGG	0
chr5	54459527	-	CHH	GGGGT	0
chr5	54459528	-	CHH	GGGTT	0
chr5	54459532	+	CHH	TTCAC	0
chr5	54459534	+	CHG	CACCG	0
chr5	54459535	+	CG	ACCGT	0.769231
chr5	54459536	-	CG	CCGTG	0.769231
chr5	54459538	-	CHH	GTGTT	0
chr5	54459541	-	CHH	TTGGG	0
chr5	54459542	-	CHH	TGGGC	0
chr5	54459543	-	CHH	GGGCA	0
chr5	54459544	+	CHG	GGCAG	0
chr5	54459546	-	CHG	CAGGC	0
chr5	54459547	-	CHH	AGGCT	0
chr5	54459548	+	CHG	GGCTG	0
chr5	54459550	-	CHG	CTGGT	0
chr5	54459551	-	CHH	TGGTC	0
chr5	54459553	+	CHH	GTCTT	0
chr5	54459559	+	CHH	AACTC	0
chr5	54459561	+	CHH	CTCCT	0
chr5	54459562	+	CHG	TCCTG	0
chr5	54459564	-	CHG	CTGAT	0
chr5	54459567	+	CHH	ATCTT	0
chr5	54459571	-	CHH	TAGGT	0
chr5	54459572	-	CHH	AGGTG	0
chr5	54459574	-	CHH	GTGAT	0
chr5	54459577	+	CHH	ATCCA	0
chr5	54459578	+	CHH	TCCAC	0
chr5	54459580	+	CHH	CACCC	0
chr5	54459581	+	CHG	ACCCG	0
chr5	54459582	+	CG	CCCGC	0.923077
chr5	54459583	-	CG	CCGCC	0.9
chr5	54459584	+	CHH	CGCCT	0
chr5	54459585	+	CHH	GCCTC	0
chr5	54459587	+	CHG	CTCAG	0
chr5	54459589	-	CHG	CAGCC	0
chr5	54459590	+	CHH	AGCCT	0
chr5	54459591	+	CHH	GCCTC	0
chr5	54459593	+	CHH	CTCCC	0
chr5	54459594	+	CHH	TCCCA	0
chr5	54459595	+	CHH	CCCAA	0
chr5	54459599	-	CHH	AAGTG	0
chr5	54459601	-	CHH	GTGCT	0
chr5	54459602	+	CHG	TGCTG	0
chr5	54459604	-	CHG	CTGGG	0
chr5	54459605	-	CHH	TGGGA	0
chr5	54459606	-	CHH	GGGAT	0
chr5	54459611	+	CHG	TACAG	0
chr5	54459613	-	CHG	CAGAC	0
chr5	54459615	+	CHG	GACTG	0
chr5	54459617	-	CHG	CTGAG	0
chr5	54459619	-	CHH	GAGCC	0
chr5	54459620	+	CHH	AGCCA	0
chr5	54459621	+	CHH	GCCAC	0
chr5	54459623	+	CG	CACGG	0.833333
chr5	54459624	-	CG	ACGGC	0.777778
chr5	54459625	-	CHG	CGGCT	0
chr5	54459626	+	CHH	GGCTC	0
chr5	54459628	+	CHH	CTCCC	0
chr5	54459629	+	CHH	TCCCA	0
chr5	54459630	+	CHG	CCCAG	0
chr5	54459632	-	CHG	CAGCC	0
chr5	54459633	+	CHH	AGCCT	0
chr5	54459634	+	CHH	GCCTA	0
chr5	54459637	+	CHH	TACTT	0
chr5	54459641	-	CHH	TTGCT	0
chr5	54459642	+	CHH	TGCTT	0
chr5	54459645	+	CHH	TTCAT	0
chr5	54459650	+	CHH	TTCTT	0
chr5	54459653	-	CHH	TTGAT	0
chr5	54459657	+	CHH	TACTA	0
chr5	54459661	-	CHH	AAGAT	0
chr5	54459664	+	CHH	ATCAC	0
chr5	54459666	+	CHH	CACAT	0
chr5	54459670	+	CHH	TACTA	0
chr5	54459673	-	CHH	TAGAT	0
chr5	54459676	-	CHH	ATGAG	0
chr5	54459678	-	CHH	GAGTA	0
chr5	54459681	-	CHH	TAGAC	0
chr5	54459683	+	CHH	GACTC	0
chr5	54459685	+	CHH	CTCAT	0
chr5	54459689	-	CHH	TAGGT	0
chr5	54459690	-	CHH	AGGTG	0
chr5	54459692	-	CHH	GTGAA	0
chr5	54459695	-	CHH	AAGTC	0
chr5	54459697	+	CHH	GTCAT	0
chr5	54459700	+	CHH	ATCAA	0
chr5	54459703	-	CHH	AAGTA	0
chr5	54459710	-	CHH	TTGAA	0
chr5	54459715	+	CHG	ATCTG	0
chr5	54459717	-	CHG	CTGGT	0
chr5	54459718	-	CHH	TGGTT	0
chr5	54459722	+	CHH	TACTC	0
chr5	54459724	+	CHH	CTCTA	0
chr5	54459728	+	CHH	AACCT	0
chr5	54459729	+	CHH	ACCTT	0
chr5	54459732	-	CHH	TTGAG	0
chr5	54459734	-	CHH	GAGTT	0
chr5	54459738	+	CHH	TTCAC	0
chr5	54459740	+	CHH	CACTT	0
chr5	54459743	+	CG	TTCGT	0.555556
chr5	54459744	-	CG	TCGTT	0
chr5	54459748	-	CHH	TTGGG	0
chr5	54459749	-	CHH	TGGGT	0
chr5	54459750	-	CHH	GGGTG	0
chr5	54459752	-	CHH	GTGTT	0
chr5	54459757	-	CHH	TTGTT	0
chr5	54459771	-	CHH	ATGAC	0
chr5	54459773	+	CHG	GACAG	0
chr5	54459775	-	CHG	CAGTC	0
chr5	54459777	+	CHH	GTCCT	0
chr5	54459778	+	CHH	TCCTA	0
chr5	54459781	-	CHH	TAGAA	0
chr5	54459784	+	CHH	AACTT	0
chr5	54459787	-	CHH	TTGAT	0
chr5	54459791	+	CHH	TACTA	0
chr5	54459796	-	CHH	AAGTT	0
chr5	54459801	+	CHH	ATCAT	0
chr5	54459808	-	CHH	ATGCA	0
chr5	54459809	+	CHG	TGCAG	0
chr5	54459811	-	CHG	CAGAT	0
chr5	54459815	+	CHH	TACTA	0
chr5	54459821	-	CHH	TAGAA	0
chr5	54459824	-	CHH	AAGTG	0
chr5	54459826	-	CHH	GTGAA	0
chr5	54459832	+	CHH	ATCTT	0
chr5	54459835	-	CHH	TTGAC	0
chr5	54459837	+	CHH	GACAA	0
chr5	54459841	-	CHH	AAGAA	0
chr5	54459853	-	CHH	ATGCT	0
chr5	54459854	+	CHH	TGCTC	0
chr5	54459856	+	CHH	CTCAT	0
chr5	54459859	-	CHH	ATGAA	0
chr5	54459867	-	CHH	ATGTT	0
chr5	54459870	+	CHG	TTCTG	0
chr5	54459872	-	CHG	CTGGA	0
chr5	54459873	-	CHH	TGGAT	0
chr5	54459882	-	CHH	TAGAT	0
chr5	54459886	+	CHH	TTCTT	0
chr5	54459889	+	CHH	TTCAA	0
chr5	54459893	-	CHH	AAGAA	0
chr5	54459896	-	CHH	AAGGA	0
chr5	54459897	-	CHH	AGGAA	0
chr5	54459900	+	CHH	AACCA	0
chr5	54459901	+	CHH	ACCAA	0
chr5	54459904	-	CHH	AAGGT	0
chr5	54459905	-	CHH	AGGTG	0
chr5	54459907	-	CHH	GTGGA	0
chr5	54459908	-	CHH	TGGAA	0
chr5	54459916	-	CHH	TTGGA	0
chr5	54459917	-	CHH	TGGAA	0
chr5	54459920	-	CHH	AAGTA	0
chr5	54459924	+	CHH	ATCTT	0
chr5	54459927	-	CHH	TTGTC	0
chr5	54459929	+	CHH	GTCAA	0
chr5	54459932	+	CHH	AACCC	0
chr5	54459933	+	CHH	ACCCT	0
chr5	54459934	+	CHG	CCCTG	0
chr5	54459936	-	CHG	CTGAG	0
chr5	54459938	-	CHH	GAGGG	0
chr5	54459939	-	CHH	AGGGT	0
chr5	54459940	-	CHH	GGGTC	0
chr5	54459942	+	CHH	GTCAA	0
chr5	54459945	-	CHH	AAGTT	0
chr5	54459948	-	CHH	TTGTG	0
chr5	54459950	-	CHH	GTGAA	0
chr5	54459953	-	CHH	AAGTT	0
chr5	54459956	+	CHG	TTCTG	0
chr5	54459958	-	CHG	CTGGA	0
chr5	54459959	-	CHH	TGGAA	0
chr5	54459962	-	CHH	AAGCC	0
chr5	54459963	+	CHH	AGCCA	0
chr5	54459964	+	CHG	GCCAG	0
chr5	54459966	-	CHG	CAGAG	0
chr5	54459968	-	CHH	GAGGA	0
chr5	54459969	-	CHH	AGGAG	0
chr5	54459971	-	CHH	GAGCC	0
chr5	54459972	+	CHH	AGCCC	0
chr5	54459973	+	CHH	GCCCA	0
chr5	54459974	+	CHH	CCCAT	0
chr5	54459978	-	CHH	TTGAA	0
chr5	54459981	-	CHH	AAGTC	0
chr5	54459983	+	CHH	GTCAT	0
chr5	54459986	+	CHG	ATCAG	0
chr5	54459988	-	CHG	CAGGC	0
chr5	54459989	-	CHH	AGGCC	0
chr5	54459990	+	CHH	GGCCT	0
chr5	54459991	+	CHG	GCCTG	0
chr5	54459993	-	CHG	CTGAC	0
chr5	54459995	+	CHH	GACAT	0
chr5	54459999	-	CHH	TAGCA	0
chr5	54460000	+	CHG	AGCAG	0
chr5	54460002	-	CHG	CAGCT	0
chr5	54460003	+	CHH	AGCTC	0
chr5	54460005	+	CHG	CTCTG	0
chr5	54460007	-	CHG	CTGGT	0
chr5	54460008	-	CHH	TGGTT	0
chr5	54460012	-	CHH	TAGAC	0
chr5	54460014	+	CHH	GACAA	0
chr5	54460017	-	CHH	AAGTG	0
chr5	54460019	-	CHH	GTGAT	0
chr5	54460022	+	CHH	ATCAT	0
chr5	54460031	-	CHH	AAGAA	0
chr5	54460035	-	CHH	AAGAG	0
chr5	54460037	-	CHH	GAGGA	0
chr5	54460038	-	CHH	AGGAT	0
chr5	54460041	+	CHH	ATCTA	0
chr5	54460045	-	CHH	ATGAG	0
chr5	54460047	-	CHH	GAGAA	0
chr5	54460051	-	CHH	ATGCC	0
chr5	54460052	+	CHH	TGCCA	0
chr5	54460053	+	CHH	GCCAT	0
chr5	54460057	-	CHH	TTGCG	0
chr5	54460058	+	CG	TGCGT	0
chr5	54460059	-	CG	GCGTT	0
chr5	54460063	+	CHH	TTCTA	0
chr5	54460069	-	CHH	TAGAA	0
chr5	54460072	+	CHG	AACAG	0
chr5	54460074	-	CHG	CAGAG	0
chr5	54460076	-	CHH	GAGAA	0
chr5	54460081	-	CHH	ATGTC	0
chr5	54460083	+	CHH	GTCTC	0
chr5	54460085	+	CHH	CTCCA	0
chr5	54460086	+	CHH	TCCAT	0
chr5	54460089	-	CHH	ATGAG	0
chr5	54460091	-	CHH	GAGGG	0
chr5	54460092	-	CHH	AGGGT	0
chr5	54460093	-	CHH	GGGTT	0
chr5	54460097	-	CHH	TTGGT	0
chr5	54460098	-	CHH	TGGTC	0
chr5	54460100	+	CHH	GTCTC	0
chr5	54460102	+	CHH	CTCAT	0
chr5	54460111	+	CHH	AACAT	0
chr5	54460123	-	CHH	TTGGA	0
chr5	54460124	-	CHH	TGGAG	0
chr5	54460126	-	CHH	GAGAC	0
chr5	54460128	+	CHG	GACAG	0
chr5	54460130	-	CHG	CAGTG	0
chr5	54460132	-	CHH	GTGTC	0
chr5	54460134	+	CHH	GTCTC	0
chr5	54460136	+	CHH	CTCAC	0
chr5	54460138	+	CHH	CACTC	0
chr5	54460140	+	CHG	CTCTG	0
chr5	54460142	-	CHG	CTGTC	0
chr5	54460144	+	CHH	GTCAC	0
chr5	54460146	+	CHH	CACCC	0
chr5	54460147	+	CHH	ACCCA	0
chr5	54460148	+	CHG	CCCAG	0
chr5	54460150	-	CHG	CAGGC	0
chr5	54460151	-	CHH	AGGCT	0
chr5	54460152	+	CHG	GGCTG	0
chr5	54460154	-	CHG	CTGGA	0
chr5	54460155	-	CHH	TGGAG	0
chr5	54460157	-	CHH	GAGTG	0
chr5	54460159	-	CHH	GTGCA	0
chr5	54460160	+	CHG	TGCAG	0
chr5	54460162	-	CHG	CAGTA	0
chr5	54460165	-	CHH	TAGTG	0
chr5	54460167	-	CHH	GTGCG	0
chr5	54460168	+	CG	TGCGT	0.952381
chr5	54460169	-	CG	GCGTT	0.875
chr5	54460172	+	CHH	TTCTC	0
chr5	54460174	+	CHG	CTCAG	0
chr5	54460176	-	CHG	CAGCT	0
chr5	54460177	+	CHH	AGCTC	0
chr5	54460179	+	CHH	CTCAT	0
chr5	54460183	-	CHH	TTGCA	0
chr5	54460184	+	CHH	TGCAA	0
chr5	54460187	+	CHH	AACCT	0
chr5	54460188	+	CHH	ACCTC	0
chr5	54460190	+	CHG	CTCTG	0
chr5	54460192	-	CHG	CTGCC	0
chr5	54460193	+	CHH	TGCCT	0
chr5	54460194	+	CHH	GCCTT	0
chr5	54460203	+	CHH	AACAT	0
chr5	54460206	-	CHH	ATGCT	0
chr5	54460207	+	CHH	TGCTA	0
chr5	54460216	-	CHH	ATGTG	0
chr5	54460218	-	CHH	GTGGC	0
chr5	54460219	-	CHH	TGGCA	0
chr5	54460220	+	CHH	GGCAA	0
chr5	54460224	-	CHH	ATGAA	0
chr5	54460227	-	CHH	AAGGA	0
chr5	54460228	-	CHH	AGGAT	0
chr5	54460242	-	CHH	ATGTT	0
chr5	54460247	+	CHH	ATCTT	0
chr5	54460250	-	CHH	TTGCT	0
chr5	54460251	+	CHH	TGCTA	0
chr5	54460258	-	CHH	AAGTG	0
chr5	54460260	-	CHH	GTGGT	0
chr5	54460261	-	CHH	TGGTA	0
chr5	54460266	-	CHH	ATGAA	0
chr5	54460270	-	CHH	ATGTT	0
chr5	54460273	+	CHH	TTCCC	0
chr5	54460274	+	CHH	TCCCA	0
chr5	54460275	+	CHG	CCCAG	0
chr5	54460277	-	CHG	CAGGA	0
chr5	54460278	-	CHH	AGGAT	0
chr5	54460281	-	CHH	ATGAG	0
chr5	54460283	-	CHH	GAGGA	0
chr5	54460284	-	CHH	AGGAT	0
chr5	54460287	-	CHH	ATGTT	0
chr5	54460291	+	CHH	TACCC	0
chr5	54460292	+	CHH	ACCCA	0
chr5	54460293	+	CHH	CCCAA	0
chr5	54460297	-	CHH	AAGCA	0
chr5	54460298	+	CHH	AGCAA	0
chr5	54460305	+	CHH	ATCAA	0
chr5	54460308	-	CHH	AAGAG	0
chr5	54460310	-	CHH	GAGTA	0
chr5	54460313	-	CHH	TAGCC	0
chr5	54460314	+	CHH	AGCCA	0
chr5	54460315	+	CHH	GCCAA	0
chr5	54460319	-	CHH	AAGAA	0
chr5	54460323	+	CHH	ATCAA	0
chr5	54460326	+	CHH	AACAT	0
chr5	54460329	-	CHH	ATGAA	0
chr5	54460341	+	CHH	AACTA	0
chr5	54460344	+	CHH	TACTT	0
chr5	54460347	+	CHH	TTCCT	0
chr5	54460348	+	CHH	TCCTC	0
chr5	54460350	+	CHG	CTCTG	0
chr5	54460352	-	CHG	CTGAC	0
chr5	54460354	+	CHH	GACCA	0
chr5	54460355	+	CHH	ACCAT	0
chr5	54460359	+	CHH	TACTA	0
chr5	54460364	-	CHH	AAGAA	0
chr5	54460369	+	CHG	TTCAG	0
chr5	54460371	-	CHG	CAGAA	0
chr5	54460376	+	CHH	TACAC	0
chr5	54460378	+	CHG	CACAG	0
chr5	54460380	-	CHG	CAGTG	0
chr5	54460382	-	CHH	GTGAC	0
chr5	54460384	+	CHH	GACCA	0
chr5	54460385	+	CHH	ACCAA	0
chr5	54460389	-	CHH	ATGTG	0
chr5	54460391	-	CHH	GTGCC	0
chr5	54460392	+	CHH	TGCCT	0
chr5	54460393	+	CHH	GCCTC	0
chr5	54460395	+	CHH	CTCAA	0
chr5	54460401	+	CHH	ATCTT	0
chr5	54460407	-	CHH	TTGTT	0
chr5	54460410	+	CHH	TTCAA	0
chr5	54460413	+	CHH	AACTT	0
chr5	54460416	-	CHH	TTGAC	0
chr5	54460418	+	CHH	GACAT	0
chr5	54460424	+	CHH	TTCTA	0
chr5	54460427	-	CHH	TAGGA	0
chr5	54460428	-	CHH	AGGAC	0
chr5	54460430	+	CHG	GACTG	0
chr5	54460432	-	CHG	CTGTA	0
chr5	54460435	+	CHH	TACTT	0
chr5	54460438	-	CHH	TTGAT	0
chr5	54460441	-	CHH	ATGAA	0
chr5	54460447	-	CHH	ATGCC	0
chr5	54460448	+	CHH	TGCCA	0
chr5	54460449	+	CHH	GCCAA	0
chr5	54460452	+	CHH	AACAC	0
chr5	54460454	+	CHH	CACAC	0
chr5	54460456	+	CHH	CACTA	0
chr5	54460459	-	CHH	TAGAC	0
chr5	54460461	+	CHH	GACCA	0
chr5	54460462	+	CHH	ACCAC	0
chr5	54460464	+	CHH	CACTC	0
chr5	54460466	+	CHH	CTCTT	0
chr5	54460470	-	CHH	TTGGA	0
chr5	54460471	-	CHH	TGGAT	0
chr5	54460475	+	CHH	TTCAA	0
chr5	54460478	-	CHH	AAGAG	0
chr5	54460480	-	CHH	GAGCA	0
chr5	54460481	+	CHH	AGCAC	0
chr5	54460483	+	CHG	CACTG	0
chr5	54460485	-	CHG	CTGTG	0
chr5	54460487	-	CHH	GTGTA	0
chr5	54460491	-	CHH	ATGAC	0
chr5	54460493	+	CHG	GACTG	0
chr5	54460495	-	CHG	CTGAA	0
chr5	54460502	+	CHG	TTCTG	0
chr5	54460504	-	CHG	CTGGA	0
chr5	54460505	-	CHH	TGGAA	0
chr5	54460511	+	CHG	AACTG	0
chr5	54460513	-	CHG	CTGTA	0
chr5	54460519	-	CHH	ATGGT	0
chr5	54460520	-	CHH	TGGTT	0
chr5	54460525	-	CHH	ATGTT	0
chr5	54460531	-	CHH	ATGGA	0
chr5	54460532	-	CHH	TGGAA	0
chr5	54460540	+	CHH	AACAC	0
chr5	54460542	+	CHH	CACAA	0
chr5	54460547	-	CHH	ATGTT	0
chr5	54460550	-	CHH	TTGAA	0
chr5	54460557	-	CHH	ATGTA	0
chr5	54460571	+	CHH	TACAT	0
chr5	54460575	-	CHH	TAGAT	0
chr5	54460579	+	CHH	TTCAA	0
chr5	54460584	+	CHH	ATCCT	0
chr5	54460585	+	CHH	TCCTT	0
chr5	54460594	-	CHH	ATGTA	0
chr5	54460598	-	CHH	ATGCT	0
chr5	54460599	+	CHH	TGCTT	0
chr5	54460602	-	CHH	TTGTT	0
chr5	54460607	-	CHH	TTGTG	0
chr5	54460609	-	CHH	GTGTA	0
chr5	54460612	+	CHG	TACAG	0
chr5	54460614	-	CHG	CAGGA	0
chr5	54460615	-	CHH	AGGAT	0
chr5	54460621	-	CHH	TTGTT	0
chr5	54460628	+	CHH	TTCTT	0
chr5	54460636	-	CHH	AAGTA	0
chr5	54460639	+	CHG	TACAG	0
chr5	54460641	-	CHG	CAGGT	0
chr5	54460642	-	CHH	AGGTT	0
chr5	54460645	+	CHH	TTCCT	0
chr5	54460646	+	CHH	TCCTA	0
chr5	54460649	-	CHH	TAGTG	0
chr5	54460651	-	CHH	GTGTT	0
chr5	54460657	+	CHH	TACTA	0
chr5	54460663	+	CHG	AACTG	0
chr5	54460665	-	CHG	CTGTC	0
chr5	54460667	+	CHH	GTCAC	0
chr5	54460669	+	CHH	CACTA	0
chr5	54460673	-	CHH	ATGTA	0
chr5	54460677	-	CHH	ATGTA	0
chr5	54460681	+	CHG	AACTG	0
chr5	54460683	-	CHG	CTGAC	0
chr5	54460685	+	CHH	GACAT	0
chr5	54460697	-	CHH	TAGTC	0
chr5	54460699	+	CHH	GTCAT	0
chr5	54460710	-	CHH	ATGAC	0
chr5	54460712	+	CHG	GACCG	0
chr5	54460713	+	CG	ACCGT	1
chr5	54460714	-	CG	CCGTA	0.888889
chr5	54460723	+	CHH	AACAT	0
chr5	54460728	-	CHH	TTGAA	0
chr5	54460734	-	CHH	AAGTC	0
chr5	54460736	+	CHH	GTCTT	0
chr5	54460739	+	CHH	TTCAT	0
chr5	54460742	+	CHH	ATCAT	0
chr5	54460748	+	CHG	TTCAG	0
chr5	54460750	-	CHG	CAGTA	0
chr5	54460756	+	CHH	TTCTC	0
chr5	54460758	+	CHH	CTCTC	0
chr5	54460760	+	CHG	CTCTG	0
chr5	54460762	-	CHG	CTGCA	0
chr5	54460763	+	CHH	TGCAT	0
chr5	54460775	-	CHH	TAGAA	0
chr5	54460778	-	CHH	AAGCA	0
chr5	54460779	+	CHH	AGCAA	0
chr5	54460782	+	CHH	AACTC	0
chr5	54460784	+	CHH	CTCAA	0
chr5	54460790	+	CHG	TTCTG	0
chr5	54460792	-	CHG	CTGTA	0
chr5	54460797	+	CHH	ATCAT	0
chr5	54460807	+	CHH	TACCA	0
chr5	54460808	+	CHH	ACCAA	0
chr5	54460811	-	CHH	AAGTA	0
chr5	54460815	-	CHH	AAGTC	0
chr5	54460817	+	CHG	GTCAG	0
chr5	54460819	-	CHG	CAGTC	0
chr5	54460821	+	CHH	GTCTT	0
chr5	54460831	-	CHH	TTGCG	0
chr5	54460832	+	CG	TGCGT	0.6
chr5	54460833	-	CG	GCGTG	0.666667
chr5	54460835	-	CHH	GTGAA	0
chr5	54460841	+	CHH	ATCCC	0
chr5	54460842	+	CHH	TCCCA	0
chr5	54460843	+	CHH	CCCAA	0
chr5	54460846	-	CHH	AAGTG	0
chr5	54460848	-	CHH	GTGTA	0
chr5	54460851	-	CHH	TAGAA	0
chr5	54460858	-	CHH	AAGGA	0
chr5	54460859	-	CHH	AGGAC	0
chr5	54460861	+	CHH	GACAT	0
chr5	54460864	-	CHH	ATGAG	0
chr5	54460866	-	CHH	GAGTA	0
chr5	54460872	-	CHH	AAGAT	0
chr5	54460875	+	CHH	ATCAT	0
chr5	54460882	+	CHH	AACTT	0
chr5	54460885	-	CHH	TTGAT	0
chr5	54460889	+	CHH	TTCCT	0
chr5	54460890	+	CHH	TCCTT	0
chr5	54460896	-	CHH	TAGGC	0
chr5	54460897	-	CHH	AGGCT	0
chr5	54460898	+	CHG	GGCTG	0
chr5	54460900	-	CHG	CTGAT	0
chr5	54460905	-	CHH	TTGGG	0
chr5	54460906	-	CHH	TGGGT	0
chr5	54460907	-	CHH	GGGTT	0
chr5	54460910	-	CHH	TTGCT	0
chr5	54460911	+	CHH	TGCTA	0
chr5	54460916	-	CHH	ATGTA	0
chr5	54460921	+	CG	TTCGT	0.538462
chr5	54460922	-	CG	TCGTA	0.714286
chr5	54460925	+	CHH	TACTA	0
chr5	54460928	-	CHH	TAGAT	0
chr5	54460933	-	CHH	TAGCC	0
chr5	54460934	+	CHH	AGCCA	0
chr5	54460935	+	CHH	GCCAC	0
chr5	54460937	+	CHH	CACTT	0
chr5	54460940	-	CHH	TTGGG	0
chr5	54460941	-	CHH	TGGGA	0
chr5	54460942	-	CHH	GGGAG	0
chr5	54460944	-	CHH	GAGGA	0
chr5	54460945	-	CHH	AGGAA	0
chr5	54460950	+	CHH	TTCAA	0
chr5	54460954	-	CHH	ATGCT	0
chr5	54460955	+	CHG	TGCTG	0
chr5	54460957	-	CHG	CTGCA	0
chr5	54460958	+	CHH	TGCAT	0
chr5	54460961	+	CHH	ATCAT	0
chr5	54460965	+	CHG	TTCTG	0
chr5	54460967	-	CHG	CTGAT	0
chr5	54460971	-	CHH	TAGCT	0
chr5	54460972	+	CHG	AGCTG	0
chr5	54460974	-	CHG	CTGAA	0
chr5	54460980	-	CHH	TAGTA	0
chr5	54460986	-	CHH	AAGTC	0
chr5	54460988	+	CHH	GTCAA	0
chr5	54460991	+	CHH	AACTC	0
chr5	54460993	+	CHH	CTCCA	0
chr5	54460994	+	CHH	TCCAA	0
chr5	54460998	+	CHG	AACAG	0
chr5	54461000	-	CHG	CAGCC	0
chr5	54461001	+	CHH	AGCCT	0
chr5	54461002	+	CHH	GCCTA	0
chr5	54461009	+	CHH	TTCTA	0
chr5	54461012	-	CHH	TAGTA	0
chr5	54461021	-	CHH	AAGGG	0
chr5	54461022	-	CHH	AGGGG	0
chr5	54461023	-	CHH	GGGGG	0
chr5	54461024	-	CHH	GGGGT	0
chr5	54461025	-	CHH	GGGTG	0
chr5	54461027	-	CHH	GTGAT	0
chr5	54461030	+	CHH	ATCAT	0
chr5	54461034	+	CHH	TACAA	0
chr5	54461037	-	CHH	AAGTC	0
chr5	54461039	+	CHH	GTCCT	0
chr5	54461040	+	CHH	TCCTA	0
chr5	54461045	-	CHH	AAGTG	0
chr5	54461047	-	CHH	GTGTA	0
chr5	54461050	-	CHH	TAGAT	0
chr5	54461053	+	CHG	ATCAG	0
chr5	54461055	-	CHG	CAGCA	0
chr5	54461056	+	CHG	AGCAG	0
chr5	54461058	-	CHG	CAGTC	0
chr5	54461060	+	CHH	GTCAC	0
chr5	54461062	+	CHG	CACTG	0
chr5	54461064	-	CHG	CTGAA	0
chr5	54461067	+	CHH	AACCT	0
chr5	54461068	+	CHH	ACCTC	0
chr5	54461070	+	CHH	CTCTT	0
chr5	54461074	-	CHH	TAGAG	0
chr5	54461076	-	CHH	GAGTC	0
chr5	54461078	+	CHH	GTCAC	0
chr5	54461080	+	CHH	CACAA	0
chr5	54461083	-	CHH	AAGGC	0
chr5	54461084	-	CHH	AGGCA	0
chr5	54461085	+	CHH	GGCAT	0
chr5	54461090	+	CHH	TTCTT	0
chr5	54461093	+	CHH	TTCTC	0
chr5	54461095	+	CHH	CTCCC	0
chr5	54461096	+	CHH	TCCCA	0
chr5	54461097	+	CHH	CCCAA	0
chr5	54461101	-	CHH	AAGTC	0
chr5	54461103	+	CHH	GTCAT	0
chr5	54461106	-	CHH	ATGAC	0
chr5	54461108	+	CHH	GACCT	0
chr5	54461109	+	CHH	ACCTT	0
chr5	54461120	-	CHH	TTGTT	0
chr5	54461124	-	CHH	TAGCC	0
chr5	54461125	+	CHH	AGCCT	0
chr5	54461126	+	CHH	GCCTT	0
chr5	54461135	-	CHH	TTGAC	0
chr5	54461137	+	CHH	GACTA	0
chr5	54461141	+	CHH	AACAA	0
chr5	54461145	-	CHH	AAGCA	0
chr5	54461146	+	CHH	AGCAA	0
chr5	54461149	+	CHH	AACCT	0
chr5	54461150	+	CHG	ACCTG	0
chr5	54461152	-	CHG	CTGCC	0
chr5	54461153	+	CHH	TGCCA	0
chr5	54461154	+	CHH	GCCAA	0
chr5	54461157	-	CHH	AAGTT	0
chr5	54461160	-	CHH	TTGGT	0
chr5	54461161	-	CHH	TGGTG	0
chr5	54461163	-	CHH	GTGAA	0
chr5	54461166	-	CHH	AAGGT	0
chr5	54461167	-	CHH	AGGTT	0
chr5	54461177	-	CHH	TTGCC	0
chr5	54461178	+	CHH	TGCCT	0
chr5	54461179	+	CHH	GCCTC	0
chr5	54461181	+	CHH	CTCAT	0
chr5	54461184	-	CHH	ATGAA	0
chr5	54461192	+	CHH	TACAT	0
chr5	54461196	+	CHH	TTCAT	0
chr5	54461199	+	CG	ATCGC	1
chr5	54461200	-	CG	TCGCA	0.928571
chr5	54461201	+	CHH	CGCAT	0
chr5	54461208	-	CHH	AAGAA	0
chr5	54461218	-	CHH	TAGGA	0
chr5	54461219	-	CHH	AGGAA	0
chr5	54461222	-	CHH	AAGAT	0
chr5	54461225	-	CHH	ATGGC	0
chr5	54461226	-	CHH	TGGCC	0
chr5	54461227	+	CHH	GGCCA	0
chr5	54461228	+	CHH	GCCAA	0
chr5	54461235	-	CHH	ATGTA	0
chr5	54461243	-	CHH	AAGTC	0
chr5	54461245	+	CG	GTCGT	0.5625
chr5	54461246	-	CG	TCGTA	0.545455
chr5	54461256	-	CHH	TTGTC	0
chr5	54461258	+	CHH	GTCTA	0
chr5	54461262	-	CHH	AAGAA	0
chr5	54461265	-	CHH	AAGAA	0
chr5	54461271	-	CHH	AAGAC	0
chr5	54461273	+	CHH	GACCC	0
chr5	54461274	+	CHH	ACCCA	0
chr5	54461275	+	CHH	CCCAA	0
chr5	54461283	-	CHH	AAGTA	0
chr5	54461286	-	CHH	TAGTC	0
chr5	54461288	+	CHG	GTCTG	0
chr5	54461290	-	CHG	CTGTG	0
chr5	54461292	-	CHH	GTGAC	0
chr5	54461294	+	CHH	GACTT	0
chr5	54461297	-	CHH	TTGAC	0
chr5	54461299	+	CHH	GACTC	0
chr5	54461301	+	CHH	CTCCC	0
chr5	54461302	+	CHH	TCCCA	0
chr5	54461303	+	CHH	CCCAA	0
chr5	54461309	+	CHG	TTCTG	0
chr5	54461311	-	CHG	CTGAC	0
chr5	54461313	+	CHH	GACCT	0
chr5	54461314	+	CHG	ACCTG	0
chr5	54461316	-	CHG	CTGAT	0
chr5	54461319	-	CHH	ATGGA	0
chr5	54461320	-	CHH	TGGAT	0
chr5	54461323	-	CHH	ATGAA	0
chr5	54461327	-	CHH	AAGTG	0
chr5	54461329	-	CHH	GTGAA	0
chr5	54461332	-	CHH	AAGAT	0
chr5	54461335	-	CHH	ATGTT	0
chr5	54461339	+	CG	TTCGT	0.785714
chr5	54461340	-	CG	TCGTA	1
chr5	54461344	-	CHH	ATGGC	0
chr5	54461345	-	CHH	TGGCA	0
chr5	54461346	+	CHH	GGCAA	0
chr5	54461352	+	CHG	TTCAG	0
chr5	54461354	-	CHG	CAGTA	0
chr5	54461359	-	CHH	ATGCT	0
chr5	54461360	+	CHH	TGCTA	0
chr5	54461363	+	CHH	TACCT	0
chr5	54461364	+	CHH	ACCTC	0
chr5	54461366	+	CHG	CTCAG	0
chr5	54461368	-	CHG	CAGTA	0
chr5	54461375	-	CHH	TAGTT	0
chr5	54461378	+	CHG	TTCTG	0
chr5	54461380	-	CHG	CTGTA	0
chr5	54461385	+	CG	TACGT	0.882353
chr5	54461386	-	CG	ACGTA	0.875
chr5	54461392	-	CHH	TTGGA	0
chr5	54461393	-	CHH	TGGAC	0
chr5	54461395	+	CHH	GACCA	0
chr5	54461396	+	CHH	ACCAA	0
chr5	54461400	-	CHH	AAGTT	0
chr5	54461407	-	CHH	TAGAT	0
chr5	54461413	+	CHH	AACCA	0
chr5	54461414	+	CHH	ACCAA	0
chr5	54461425	+	CHH	TTCAT	0
chr5	54461428	-	CHH	ATGAA	0
chr5	54461431	-	CHH	AAGCA	0
chr5	54461432	+	CHH	AGCAT	0
chr5	54461435	+	CHH	ATCTT	0
chr5	54461438	+	CHG	TTCTG	0
chr5	54461440	-	CHG	CTGCT	0
chr5	54461441	+	CHH	TGCTT	0
chr5	54461444	+	CHG	TTCAG	0
chr5	54461446	-	CHG	CAGAG	0
chr5	54461448	-	CHH	GAGTC	0
chr5	54461450	+	CHH	GTCCA	0
chr5	54461451	+	CHH	TCCAT	0
chr5	54461456	+	CHH	ATCCA	0
chr5	54461457	+	CHG	TCCAG	0
chr5	54461459	-	CHG	CAGCC	0
chr5	54461460	+	CHH	AGCCA	0
chr5	54461461	+	CHH	GCCAC	0
chr5	54461463	+	CHH	CACCC	0
chr5	54461464	+	CHH	ACCCA	0
chr5	54461465	+	CHG	CCCAG	0
chr5	54461467	-	CHG	CAGCT	0
chr5	54461468	+	CHH	AGCTA	0
chr5	54461472	-	CHH	ATGAA	0
chr5	54461476	-	CHH	ATGTA	0
chr5	54461483	-	CHH	TAGAA	0
chr5	54461487	-	CHH	AAGAT	0
chr5	54461494	-	CHH	TTGGT	0
chr5	54461495	-	CHH	TGGTG	0
chr5	54461497	-	CHH	GTGGA	0
chr5	54461498	-	CHH	TGGAG	0
chr5	54461500	-	CHH	GAGGT	0
chr5	54461501	-	CHH	AGGTG	0
chr5	54461503	-	CHH	GTGGA	0
chr5	54461504	-	CHH	TGGAA	0
chr5	54461510	+	CHH	TTCTA	0
chr5	54461513	+	CHH	TACCA	0
chr5	54461514	+	CHG	ACCAG	0
chr5	54461516	-	CHG	CAGAG	0
chr5	54461518	-	CHH	GAGGT	0
chr5	54461519	-	CHH	AGGTC	0
chr5	54461521	+	CHH	GTCAA	0
chr5	54461524	-	CHH	AAGAG	0
chr5	54461526	-	CHH	GAGGA	0
chr5	54461527	-	CHH	AGGAT	0
chr5	54461532	-	CHH	TTGTA	0
chr5	54461535	-	CHH	TAGGG	0
chr5	54461536	-	CHH	AGGGA	0
chr5	54461537	-	CHH	GGGAT	0
chr5	54461541	-	CHH	TAGCC	0
chr5	54461542	+	CHH	AGCCT	0
chr5	54461543	+	CHH	GCCTC	0
chr5	54461545	+	CHH	CTCAA	0
chr5	54461548	-	CHH	AAGAA	0
chr5	54461552	-	CHH	ATGCC	0
chr5	54461553	+	CHH	TGCCA	0
chr5	54461554	+	CHG	GCCAG	0
chr5	54461556	-	CHG	CAGAT	0
chr5	54461559	-	CHH	ATGAG	0
chr5	54461561	-	CHH	GAGTG	0
chr5	54461563	-	CHH	GTGTG	0
chr5	54461565	-	CHH	GTGTC	0
chr5	54461567	+	CHG	GTCAG	0
chr5	54461569	-	CHG	CAGAA	0
chr5	54461573	-	CHH	AAGCC	0
chr5	54461574	+	CHH	AGCCT	0
chr5	54461575	+	CHG	GCCTG	0
chr5	54461577	-	CHG	CTGCT	0
chr5	54461578	+	CHH	TGCTC	0
chr5	54461580	+	CHH	CTCCT	0
chr5	54461581	+	CHH	TCCTA	0
chr5	54461584	+	CHH	TACCT	0
chr5	54461585	+	CHH	ACCTC	0
chr5	54461587	+	CHH	CTCTC	0
chr5	54461589	+	CG	CTCGC	1
chr5	54461590	-	CG	TCGCC	1
chr5	54461591	+	CHH	CGCCA	0
chr5	54461592	+	CHG	GCCAG	0
chr5	54461594	-	CHG	CAGCT	0
chr5	54461595	+	CHG	AGCTG	0
chr5	54461597	-	CHG	CTGCG	0
chr5	54461598	+	CG	TGCGT	0.8
chr5	54461599	-	CG	GCGTG	0
chr5	54461601	-	CHH	GTGAC	0
chr5	54461603	+	CHH	GACTT	0
chr5	54461608	-	CHH	TAGGC	0
chr5	54461609	-	CHH	AGGCA	0
chr5	54461610	+	CHH	GGCAA	0
chr5	54461613	-	CHH	AAGTC	0
chr5	54461615	+	CHH	GTCAC	0
chr5	54461617	+	CHH	CACTT	0
chr5	54461622	-	CHH	AAGTA	0
chr5	54461625	+	CHH	TACCT	0
chr5	54461626	+	CHH	ACCTT	0
chr5	54461633	+	CHG	TTCAG	0
chr5	54461635	-	CHG	CAGTT	0
chr5	54461639	+	CHH	TTCCT	0
chr5	54461640	+	CHH	TCCTC	0
chr5	54461642	+	CHH	CTCAC	0
chr5	54461644	+	CHH	CACCT	0
chr5	54461645	+	CHG	ACCTG	0
chr5	54461647	-	CHG	CTGTA	0
chr5	54461654	-	CHH	TTGAA	0
chr5	54461657	+	CHG	AACAG	0
chr5	54461659	-	CHG	CAGGG	0
chr5	54461660	-	CHH	AGGGG	0
chr5	54461661	-	CHH	GGGGT	0
chr5	54461662	-	CHH	GGGTT	0
chr5	54461665	-	CHH	TTGAA	0
chr5	54461669	-	CHH	ATGGA	0
chr5	54461670	-	CHH	TGGAA	0
chr5	54461679	-	CHH	AAGCC	0
chr5	54461680	+	CHH	AGCCC	0
chr5	54461681	+	CHH	GCCCT	0
chr5	54461682	+	CHH	CCCTT	0
chr5	54461686	-	CHH	TTGCA	0
chr5	54461687	+	CHH	TGCAA	0
chr5	54461690	+	CHH	AACTC	0
chr5	54461692	+	CHH	CTCTA	0
chr5	54461698	-	CHH	AAGTC	0
chr5	54461700	+	CHH	GTCAA	0
chr5	54461707	+	CHH	AACAC	0
chr5	54461709	+	CHH	CACAC	0
chr5	54461711	+	CHH	CACTT	0
chr5	54461715	+	CHH	TACTA	0
chr5	54461719	-	CHH	AAGGT	0
chr5	54461720	-	CHH	AGGTG	0
chr5	54461722	-	CHH	GTGTT	0
chr5	54461729	-	CHH	AAGTG	0
chr5	54461731	-	CHH	GTGAC	0
chr5	54461733	+	CHH	GACCA	0
chr5	54461734	+	CHG	ACCAG	0
chr5	54461736	-	CHG	CAGGA	0
chr5	54461737	-	CHH	AGGAA	0
chr5	54461740	-	CHH	AAGGA	0
chr5	54461741	-	CHH	AGGAA	0
chr5	54461746	+	CHG	ATCAG	0
chr5	54461748	-	CHG	CAGAA	0
chr5	54461751	+	CHH	AACTA	0
chr5	54461755	+	CHH	AACCT	0
chr5	54461756	+	CHG	ACCTG	0
chr5	54461758	-	CHG	CTGGA	0
chr5	54461759	-	CHH	TGGAT	0
chr5	54461763	-	CHH	TTGTT	0
chr5	54461767	-	CHH	TAGCG	0
chr5	54461768	+	CG	AGCGA	1
chr5	54461769	-	CG	GCGAA	1
chr5	54461772	-	CHH	AAGAA	0
chr5	54461777	+	CHG	AACAG	0
chr5	54461779	-	CHG	CAGAA	0
chr5	54461782	-	CHH	AAGCC	0
chr5	54461783	+	CHH	AGCCA	0
chr5	54461784	+	CHH	GCCAC	0
chr5	54461786	+	CHH	CACCA	0
chr5	54461787	+	CHH	ACCAA	0
chr5	54461790	+	CHH	AACAA	0
chr5	54461793	-	CHH	AAGCC	0
chr5	54461794	+	CHH	AGCCT	0
chr5	54461795	+	CHH	GCCTA	0
chr5	54461799	+	CHG	ATCTG	0
chr5	54461801	-	CHG	CTGTC	0
chr5	54461803	+	CHH	GTCCT	0
chr5	54461804	+	CHH	TCCTT	0
chr5	54461808	-	CHH	TTGCA	0
chr5	54461809	+	CHH	TGCAA	0
chr5	54461816	-	CHH	TTGCT	0
chr5	54461817	+	CHH	TGCTC	0
chr5	54461819	+	CHH	CTCCA	0
chr5	54461820	+	CHH	TCCAA	0
chr5	54461823	-	CHH	AAGAG	0
chr5	54461825	-	CHH	GAGCC	0
chr5	54461826	+	CHH	AGCCT	0
chr5	54461827	+	CHH	GCCTA	0
chr5	54461833	-	CHH	TAGCA	0
chr5	54461834	+	CHH	AGCAA	0
chr5	54461840	-	CHH	TTGAA	0
chr5	54461845	+	CHG	TTCTG	0
chr5	54461847	-	CHG	CTGAG	0
chr5	54461849	-	CHH	GAGCC	0
chr5	54461850	+	CHH	AGCCT	0
chr5	54461851	+	CHH	GCCTC	0
chr5	54461853	+	CHH	CTCTA	0
chr5	54461857	-	CHH	AAGAA	0
chr5	54461862	+	CHH	AACTT	0
chr5	54461867	-	CHH	ATGCT	0
chr5	54461868	+	CHH	TGCTC	0
chr5	54461870	+	CHG	CTCAG	0
chr5	54461872	-	CHG	CAGGT	0
chr5	54461873	-	CHH	AGGTG	0
chr5	54461875	-	CHH	GTGGC	0
chr5	54461876	-	CHH	TGGCC	0
chr5	54461877	+	CHH	GGCCC	0
chr5	54461878	+	CHH	GCCCC	0
chr5	54461879	+	CHH	CCCCT	0
chr5	54461880	+	CHH	CCCTC	0
chr5	54461882	+	CHH	CTCCA	0
chr5	54461883	+	CHH	TCCAA	0
chr5	54461886	-	CHH	AAGTG	0
chr5	54461888	-	CHH	GTGTT	0
chr5	54461891	-	CHH	TTGGT	0
chr5	54461892	-	CHH	TGGTG	0
chr5	54461894	-	CHH	GTGCC	0
chr5	54461895	+	CHH	TGCCA	0
chr5	54461896	+	CHG	GCCAG	0
chr5	54461898	-	CHG	CAGAG	0
chr5	54461900	-	CHH	GAGCA	0
chr5	54461901	+	CHH	AGCAC	0
chr5	54461903	+	CHH	CACTC	0
chr5	54461905	+	CHH	CTCTT	0
chr5	54461908	-	CHH	TTGCC	0
chr5	54461909	+	CHH	TGCCT	0
chr5	54461910	+	CHH	GCCTT	0
chr5	54461913	-	CHH	TTGTA	0
chr5	54461917	+	CHH	ATCCT	0
chr5	54461918	+	CHH	TCCTC	0
chr5	54461920	+	CHH	CTCAC	0
chr5	54461922	+	CHH	CACCT	0
chr5	54461923	+	CHH	ACCTA	0
chr5	54461926	+	CG	TACGC	0.833333
[truncated: 3,463 more rows]

## Sheet: KYSE150
chr	Position	+/- chain	cytosine pattern (CG/CHH/CHG)	cytosine sequence context	methylation
chr5	54456716	+	CHG	ATCAG	0
chr5	54456718	-	CHG	CAGAG	0
chr5	54456720	-	CHH	GAGGT	0
chr5	54456721	-	CHH	AGGTT	0
chr5	54456727	-	CHH	TAGTC	0
chr5	54456729	+	CHH	GTCCC	0
chr5	54456730	+	CHH	TCCCC	0
chr5	54456731	+	CHH	CCCCC	0
chr5	54456732	+	CHH	CCCCC	0
chr5	54456733	+	CHH	CCCCC	0
chr5	54456734	+	CHH	CCCCA	0
chr5	54456735	+	CHH	CCCAA	0
chr5	54456741	-	CHH	TTGTT	0
chr5	54456746	-	CHH	TAGGA	0
chr5	54456747	-	CHH	AGGAT	0
chr5	54456755	+	CHH	AACTA	0
chr5	54456758	+	CHH	TACTT	0
chr5	54456761	-	CHH	TTGCA	0
chr5	54456762	+	CHG	TGCAG	0
chr5	54456764	-	CHG	CAGAA	0
chr5	54456778	+	CHH	ATCTT	0
chr5	54456783	-	CHH	TTGCT	0
chr5	54456784	+	CHH	TGCTT	0
chr5	54456787	+	CHH	TTCAC	0
chr5	54456789	+	CHH	CACTT	0
chr5	54456793	+	CHG	TTCCG	0
chr5	54456794	+	CG	TCCGG	0.909091
chr5	54456795	-	CG	CCGGT	0.916667
chr5	54456796	-	CHG	CGGTT	0
chr5	54456799	-	CHH	TTGGA	0
chr5	54456800	-	CHH	TGGAT	0
chr5	54456809	+	CHH	TTCTT	0
chr5	54456815	+	CHG	TTCCG	0
chr5	54456816	+	CG	TCCGG	0.555556
chr5	54456817	-	CG	CCGGG	0.714286
chr5	54456818	-	CHG	CGGGA	0
chr5	54456819	-	CHH	GGGAG	0
chr5	54456821	-	CHH	GAGGT	0
chr5	54456822	-	CHH	AGGTT	0
chr5	54456826	+	CHH	TTCAC	0
chr5	54456828	+	CHH	CACTA	0
chr5	54456831	-	CHH	TAGTT	0
chr5	54456834	-	CHH	TTGTA	0
chr5	54456839	+	CG	AACGT	0.7
chr5	54456840	-	CG	ACGTG	0.533333
chr5	54456842	-	CHH	GTGGC	0
chr5	54456843	-	CHH	TGGCC	0
chr5	54456844	+	CHH	GGCCA	0
chr5	54456845	+	CHG	GCCAG	0
chr5	54456847	-	CHG	CAGTG	0
chr5	54456849	-	CHH	GTGAC	0
chr5	54456851	+	CHG	GACTG	0
chr5	54456853	-	CHG	CTGCC	0
chr5	54456854	+	CHH	TGCCA	0
chr5	54456855	+	CHH	GCCAA	0
chr5	54456858	+	CHH	AACTC	0
chr5	54456860	+	CHH	CTCAC	0
chr5	54456862	+	CHG	CACAG	0
chr5	54456864	-	CHG	CAGAC	0
chr5	54456866	+	CHG	GACAG	0
chr5	54456868	-	CHG	CAGAA	0
chr5	54456875	+	CHH	TACTT	0
chr5	54456879	-	CHH	TAGGG	0
chr5	54456880	-	CHH	AGGGC	0
chr5	54456881	-	CHH	GGGCT	0
chr5	54456882	+	CHG	GGCTG	0
chr5	54456884	-	CHG	CTGAA	0
chr5	54456887	-	CHH	AAGGA	0
chr5	54456888	-	CHH	AGGAA	0
chr5	54456891	+	CHG	AACTG	0
chr5	54456893	-	CHG	CTGCA	0
chr5	54456894	+	CHH	TGCAC	0
chr5	54456896	+	CHH	CACAA	0
chr5	54456900	-	CHH	AAGAG	0
chr5	54456902	-	CHH	GAGTT	0
chr5	54456906	-	CHH	TTGGA	0
chr5	54456907	-	CHH	TGGAC	0
chr5	54456909	+	CHH	GACCA	0
chr5	54456910	+	CHH	ACCAT	0
chr5	54456913	+	CHH	ATCCC	0
chr5	54456914	+	CHH	TCCCA	0
chr5	54456915	+	CHH	CCCAC	0
chr5	54456917	+	CHH	CACTT	0
chr5	54456920	+	CHG	TTCAG	0
chr5	54456922	-	CHG	CAGCG	0
chr5	54456923	+	CG	AGCGT	0
chr5	54456924	-	CG	GCGTG	0
chr5	54456926	-	CHH	GTGTT	0
chr5	54456929	-	CHH	TTGGC	0
chr5	54456930	-	CHH	TGGCT	0
chr5	54456931	+	CHH	GGCTT	0
chr5	54456936	+	CHH	TTCCC	0
chr5	54456937	+	CHH	TCCCT	0
chr5	54456938	+	CHG	CCCTG	0
chr5	54456940	-	CHG	CTGCA	0
chr5	54456941	+	CHH	TGCAA	0
chr5	54456945	+	CHG	ATCAG	0
chr5	54456947	-	CHG	CAGTT	0
chr5	54456951	-	CHH	TTGGA	0
chr5	54456952	-	CHH	TGGAG	0
chr5	54456954	-	CHH	GAGAA	0
chr5	54456958	+	CG	ATCGG	0.9
chr5	54456959	-	CG	TCGGA	0.916667
chr5	54456960	-	CHG	CGGAG	0
chr5	54456962	-	CHH	GAGCC	0
chr5	54456963	+	CHH	AGCCC	0
chr5	54456964	+	CHH	GCCCC	0
chr5	54456965	+	CHG	CCCCG	0
chr5	54456966	+	CG	CCCGC	0.8
chr5	54456967	-	CG	CCGCC	0.909091
chr5	54456968	+	CHH	CGCCC	0
chr5	54456969	+	CHH	GCCCA	0
chr5	54456970	+	CHH	CCCAA	0
chr5	54456973	-	CHH	AAGCA	0
chr5	54456974	+	CHH	AGCAA	0
chr5	54456977	-	CHH	AAGGA	0
chr5	54456978	-	CHH	AGGAA	0
chr5	54456981	-	CHH	AAGTA	0
chr5	54456984	-	CHH	TAGAA	0
chr5	54456988	+	CHH	ATCTT	0
chr5	54456993	-	CHH	TTGCA	0
chr5	54456994	+	CHH	TGCAA	0
chr5	54456997	-	CHH	AAGAA	0
chr5	54457004	+	CHH	AACTA	0
chr5	54457007	+	CG	TACGG	0.888889
chr5	54457008	-	CG	ACGGA	1
chr5	54457009	-	CHG	CGGAG	0
chr5	54457011	-	CHH	GAGTA	0
chr5	54457015	+	CHH	AACTT	0
chr5	54457019	+	CHH	TTCCC	0
chr5	54457020	+	CHH	TCCCC	0
chr5	54457021	+	CHH	CCCCA	0
chr5	54457022	+	CHH	CCCAT	0
chr5	54457025	+	CHH	ATCTT	0
chr5	54457028	+	CHH	TTCCA	0
chr5	54457029	+	CHH	TCCAC	0
chr5	54457031	+	CHH	CACAA	0
chr5	54457034	-	CHH	AAGAT	0
chr5	54457040	-	CHH	AAGAT	0
chr5	54457044	+	CHH	TTCTA	0
chr5	54457047	-	CHH	TAGGA	0
chr5	54457048	-	CHH	AGGAT	0
chr5	54457051	+	CHG	ATCTG	0
chr5	54457053	-	CHG	CTGAA	0
chr5	54457056	-	CHH	AAGGA	0
chr5	54457057	-	CHH	AGGAG	0
chr5	54457059	-	CHH	GAGAA	0
chr5	54457062	+	CHH	AACCT	0
chr5	54457063	+	CHG	ACCTG	0
chr5	54457065	-	CHG	CTGCA	0
chr5	54457066	+	CHH	TGCAT	0
chr5	54457072	-	CHH	TAGAT	0
chr5	54457077	+	CHH	TTCTT	0
chr5	54457080	-	CHH	TTGTT	0
chr5	54457083	-	CHH	TTGGT	0
chr5	54457084	-	CHH	TGGTA	0
chr5	54457092	+	CHG	ATCTG	0
chr5	54457094	-	CHG	CTGCC	0
chr5	54457095	+	CHH	TGCCT	0
chr5	54457096	+	CHH	GCCTT	0
chr5	54457099	-	CHH	TTGCA	0
chr5	54457100	+	CHH	TGCAT	0
chr5	54457105	-	CHH	ATGCT	0
chr5	54457106	+	CHG	TGCTG	0
chr5	54457108	-	CHG	CTGTT	0
chr5	54457118	-	CHH	TTGCT	0
chr5	54457119	+	CHH	TGCTT	0
chr5	54457124	+	CHH	TTCAT	0
chr5	54457134	+	CHH	AACAA	0
chr5	54457142	+	CHH	TACCA	0
chr5	54457143	+	CHG	ACCAG	0
chr5	54457145	-	CHG	CAGGA	0
chr5	54457146	-	CHH	AGGAC	0
chr5	54457148	+	CHH	GACAA	0
chr5	54457153	+	CHH	TACTT	0
chr5	54457157	+	CHH	TTCCT	0
chr5	54457158	+	CHH	TCCTA	0
chr5	54457164	+	CHH	TTCAT	0
chr5	54457169	-	CHH	TTGAA	0
chr5	54457173	+	CG	AACGT	0
chr5	54457174	-	CG	ACGTT	1
chr5	54457177	-	CHH	TTGTA	0
chr5	54457181	+	CG	ATCGG	0
chr5	54457182	-	CG	TCGGG	1
chr5	54457183	-	CHG	CGGGA	0
chr5	54457184	-	CHH	GGGAA	0
chr5	54457188	-	CHH	AAGCT	0
chr5	54457189	+	CHH	AGCTT	0
chr5	54457192	+	CHH	TTCAT	0
chr5	54457199	+	CHH	AACTA	0
chr5	54457203	+	CHH	ATCAT	0
chr5	54457206	+	CHH	ATCAA	0
chr5	54457210	-	CHH	AAGAG	0
chr5	54457212	-	CHH	GAGCC	0
chr5	54457213	+	CHH	AGCCA	0
chr5	54457214	+	CHG	GCCAG	0
chr5	54457216	-	CHG	CAGAA	0
chr5	54457220	+	CHH	ATCTC	0
chr5	54457222	+	CHH	CTCAT	0
chr5	54457225	+	CHH	ATCCT	0
chr5	54457226	+	CHH	TCCTT	0
chr5	54457230	-	CHH	TTGTA	0
chr5	54457234	+	CHH	AACTT	0
chr5	54457237	+	CHH	TTCTA	0
chr5	54457240	-	CHH	TAGGA	0
chr5	54457241	-	CHH	AGGAG	0
chr5	54457243	-	CHH	GAGTT	0
chr5	54457248	-	CHH	ATGCT	0
chr5	54457249	+	CHH	TGCTC	0
chr5	54457251	+	CHH	CTCCC	0
chr5	54457252	+	CHH	TCCCC	0
chr5	54457253	+	CHH	CCCCT	0
chr5	54457254	+	CHG	CCCTG	0
chr5	54457256	-	CHG	CTGAA	0
chr5	54457261	+	CHH	ATCAA	0
chr5	54457265	-	CHH	ATGTT	0
chr5	54457271	-	CHH	TAGCT	0
chr5	54457272	+	CHH	AGCTT	0
chr5	54457275	+	CHH	TTCTT	0
chr5	54457279	-	CHH	TAGAT	0
chr5	54457282	-	CHH	ATGGT	0
chr5	54457283	-	CHH	TGGTA	0
chr5	54457289	-	CHH	AAGAA	0
chr5	54457294	+	CHH	TTCTA	0
chr5	54457299	+	CHH	TTCCA	0
chr5	54457300	+	CHH	TCCAA	0
chr5	54457314	+	CHH	TTCCT	0
chr5	54457315	+	CHH	TCCTT	0
chr5	54457322	+	CHH	TACCA	0
chr5	54457323	+	CHH	ACCAT	0
chr5	54457326	+	CHH	ATCTT	0
chr5	54457329	+	CHH	TTCCT	0
chr5	54457330	+	CHG	TCCTG	0
chr5	54457332	-	CHG	CTGAA	0
chr5	54457335	-	CHH	AAGAA	0
chr5	54457342	+	CHH	TACTT	0
chr5	54457348	-	CHH	AAGTG	0
chr5	54457350	-	CHH	GTGTG	0
chr5	54457352	-	CHH	GTGCC	0
chr5	54457353	+	CHH	TGCCC	0
chr5	54457354	+	CHH	GCCCA	0
chr5	54457355	+	CHH	CCCAT	0
chr5	54457358	-	CHH	ATGGC	0
chr5	54457359	-	CHH	TGGCT	0
chr5	54457360	+	CHH	GGCTA	0
chr5	54457367	+	CHH	TTCAC	0
chr5	54457369	+	CHH	CACAA	0
chr5	54457377	+	CHH	ATCTT	0
chr5	54457384	+	CHH	TTCTC	0
chr5	54457386	+	CHH	CTCCT	0
chr5	54457387	+	CHH	TCCTC	0
chr5	54457389	+	CHH	CTCTC	0
chr5	54457391	+	CHH	CTCTT	0
chr5	54457394	-	CHH	TTGTA	0
chr5	54457398	+	CHH	AACTA	0
chr5	54457401	-	CHH	TAGCA	0
chr5	54457402	+	CHH	AGCAT	0
chr5	54457405	+	CHG	ATCTG	0
chr5	54457407	-	CHG	CTGGA	0
chr5	54457408	-	CHH	TGGAG	0
chr5	54457410	-	CHH	GAGAA	0
chr5	54457415	-	CHH	ATGTC	0
chr5	54457417	+	CHH	GTCCC	0
chr5	54457418	+	CHH	TCCCT	0
chr5	54457419	+	CHH	CCCTT	0
chr5	54457422	+	CHH	TTCCC	0
chr5	54457423	+	CHG	TCCCG	0
chr5	54457424	+	CG	CCCGT	1
chr5	54457425	-	CG	CCGTC	0.923077
chr5	54457427	+	CHH	GTCAT	0
chr5	54457434	-	CHH	TAGCC	0
chr5	54457435	+	CHH	AGCCA	0
chr5	54457436	+	CHH	GCCAC	0
chr5	54457438	+	CHH	CACAC	0
chr5	54457440	+	CHG	CACAG	0
chr5	54457442	-	CHG	CAGCT	0
chr5	54457443	+	CHH	AGCTC	0
chr5	54457445	+	CHH	CTCTC	0
chr5	54457447	+	CHH	CTCAT	0
chr5	54457450	-	CHH	ATGAA	0
chr5	54457455	-	CHH	TAGTG	0
chr5	54457457	-	CHH	GTGCT	0
chr5	54457458	+	CHG	TGCTG	0
chr5	54457460	-	CHG	CTGGG	0
chr5	54457461	-	CHH	TGGGC	0
chr5	54457462	-	CHH	GGGCA	0
chr5	54457463	+	CHH	GGCAT	0
chr5	54457471	-	CHH	TAGTT	0
chr5	54457476	+	CHH	AACAT	0
chr5	54457481	-	CHH	ATGTT	0
chr5	54457485	-	CHH	TTGTG	0
chr5	54457487	-	CHH	GTGGC	0
chr5	54457488	-	CHH	TGGCT	0
chr5	54457489	+	CHH	GGCTA	0
chr5	54457499	-	CHH	ATGTT	0
chr5	54457502	-	CHH	TTGTC	0
chr5	54457504	+	CHH	GTCTT	0
chr5	54457508	+	CHH	TTCTT	0
chr5	54457513	+	CHG	ATCTG	0
chr5	54457515	-	CHG	CTGAA	0
chr5	54457519	+	CHH	AACAA	0
chr5	54457526	+	CHH	TTCTC	0
chr5	54457528	+	CHH	CTCAA	0
chr5	54457532	-	CHH	AAGAT	0
chr5	54457535	-	CHH	ATGAA	0
chr5	54457541	-	CHH	ATGTC	0
chr5	54457543	+	CHG	GTCAG	0
chr5	54457545	-	CHG	CAGCT	0
chr5	54457546	+	CHH	AGCTT	0
chr5	54457550	+	CHH	TACCA	0
chr5	54457551	+	CHG	ACCAG	0
chr5	54457553	-	CHG	CAGAT	0
chr5	54457560	-	CHH	TTGCT	0
chr5	54457561	+	CHH	TGCTA	0
chr5	54457568	+	CHH	ATCCA	0
chr5	54457569	+	CHH	TCCAA	0
chr5	54457575	+	CHH	AACAT	0
chr5	54457582	+	CHH	AACTT	0
chr5	54457585	-	CHH	TTGGT	0
chr5	54457586	-	CHH	TGGTT	0
chr5	54457593	+	CHG	TTCAG	0
chr5	54457595	-	CHG	CAGAG	0
chr5	54457597	-	CHH	GAGGG	0
chr5	54457598	-	CHH	AGGGC	0
chr5	54457599	-	CHH	GGGCA	0
chr5	54457600	+	CHG	GGCAG	0
chr5	54457602	-	CHG	CAGTA	0
chr5	54457605	-	CHH	TAGTG	0
chr5	54457607	-	CHH	GTGTT	0
chr5	54457611	-	CHH	TAGGC	0
chr5	54457612	-	CHH	AGGCT	0
chr5	54457613	+	CHH	GGCTA	0
chr5	54457619	+	CHH	TTCTC	0
chr5	54457621	+	CHH	CTCCA	0
chr5	54457622	+	CHH	TCCAA	0
chr5	54457629	-	CHH	AAGCT	0
chr5	54457630	+	CHH	AGCTA	0
chr5	54457633	-	CHH	TAGCT	0
chr5	54457634	+	CHH	AGCTA	0
chr5	54457637	+	CHG	TACAG	0
chr5	54457639	-	CHG	CAGAA	0
chr5	54457644	+	CHG	ATCTG	0
chr5	54457646	-	CHG	CTGTT	0
chr5	54457653	-	CHH	AAGAC	0
chr5	54457655	+	CHH	GACTT	0
chr5	54457658	-	CHH	TTGCC	0
chr5	54457659	+	CHH	TGCCA	0
chr5	54457660	+	CHH	GCCAA	0
chr5	54457663	-	CHH	AAGGT	0
chr5	54457664	-	CHH	AGGTC	0
chr5	54457666	+	CHH	GTCAC	0
chr5	54457668	+	CHH	CACTT	0
chr5	54457672	-	CHH	TAGCA	0
chr5	54457673	+	CHH	AGCAC	0
chr5	54457675	+	CHH	CACAA	0
chr5	54457679	-	CHH	AAGGT	0
chr5	54457680	-	CHH	AGGTC	0
chr5	54457682	+	CHH	GTCAT	0
chr5	54457685	-	CHH	ATGAG	0
chr5	54457687	-	CHH	GAGGC	0
chr5	54457688	-	CHH	AGGCA	0
chr5	54457689	+	CHH	GGCAT	0
chr5	54457693	+	CHG	TACAG	0
chr5	54457695	-	CHG	CAGAC	0
chr5	54457697	+	CHG	GACAG	0
chr5	54457699	-	CHG	CAGCA	0
chr5	54457700	+	CHH	AGCAT	0
chr5	54457704	-	CHH	TAGGC	0
chr5	54457705	-	CHH	AGGCT	0
chr5	54457706	+	CHH	GGCTT	0
chr5	54457710	-	CHH	TTGGC	0
chr5	54457711	-	CHH	TGGCC	0
chr5	54457712	+	CHH	GGCCT	0
chr5	54457713	+	CHH	GCCTC	0
chr5	54457715	+	CHH	CTCAA	0
chr5	54457718	-	CHH	AAGCT	0
chr5	54457719	+	CHH	AGCTA	0
chr5	54457722	+	CHH	TACCT	0
chr5	54457723	+	CHG	ACCTG	0
chr5	54457725	-	CHG	CTGGG	0
chr5	54457726	-	CHH	TGGGT	0
chr5	54457727	-	CHH	GGGTT	0
chr5	54457730	+	CHH	TTCAA	0
chr5	54457734	+	CHH	AACCC	0
chr5	54457735	+	CHH	ACCCC	0
chr5	54457736	+	CHH	CCCCT	0
chr5	54457737	+	CHG	CCCTG	0
chr5	54457739	-	CHG	CTGCT	0
chr5	54457740	+	CHH	TGCTC	0
chr5	54457742	+	CHH	CTCTT	0
chr5	54457747	-	CHH	TTGTT	0
chr5	54457753	-	CHH	TTGCT	0
chr5	54457754	+	CHH	TGCTA	0
chr5	54457758	-	CHH	ATGTG	0
chr5	54457760	-	CHH	GTGGC	0
chr5	54457761	-	CHH	TGGCT	0
chr5	54457762	+	CHH	GGCTT	0
chr5	54457765	+	CHH	TTCTT	0
chr5	54457770	+	CHH	AACTT	0
chr5	54457773	+	CHH	TTCTC	0
chr5	54457775	+	CHG	CTCTG	0
chr5	54457777	-	CHG	CTGTG	0
chr5	54457779	-	CHH	GTGCC	0
chr5	54457780	+	CHH	TGCCT	0
chr5	54457781	+	CHG	GCCTG	0
chr5	54457783	-	CHG	CTGTT	0
chr5	54457787	+	CHH	TTCTC	0
chr5	54457789	+	CHH	CTCAT	0
chr5	54457794	-	CHH	TTGTA	0
chr5	54457801	-	CHH	ATGGG	0
chr5	54457802	-	CHH	TGGGC	0
chr5	54457803	-	CHH	GGGCT	0
chr5	54457804	+	CHH	GGCTA	0
chr5	54457808	+	CHH	ATCAA	0
chr5	54457813	-	CHH	TAGTA	0
chr5	54457816	+	CHG	TACCG	0
chr5	54457817	+	CG	ACCGC	1
chr5	54457818	-	CG	CCGCC	0.8
chr5	54457819	+	CHH	CGCCT	0
chr5	54457820	+	CHH	GCCTT	0
chr5	54457823	+	CHH	TTCTT	0
chr5	54457828	-	CHH	AAGAT	0
chr5	54457832	-	CHH	TTGTT	0
chr5	54457836	-	CHH	TTGGA	0
chr5	54457837	-	CHH	TGGAA	0
chr5	54457844	-	CHH	AAGTC	0
chr5	54457846	+	CHG	GTCTG	0
chr5	54457848	-	CHG	CTGTT	0
chr5	54457855	-	CHH	TAGTA	0
chr5	54457866	-	CHH	AAGTA	0
chr5	54457869	+	CHH	TACTT	0
chr5	54457875	+	CHH	TACAC	0
chr5	54457877	+	CHG	CACTG	0
chr5	54457879	-	CHG	CTGCT	0
chr5	54457880	+	CHH	TGCTT	0
chr5	54457883	-	CHH	TTGCT	0
chr5	54457884	+	CHH	TGCTC	0
chr5	54457886	+	CHG	CTCTG	0
chr5	54457888	-	CHG	CTGTG	0
chr5	54457890	-	CHH	GTGCC	0
chr5	54457891	+	CHH	TGCCA	0
chr5	54457892	+	CHG	GCCAG	0
chr5	54457894	-	CHG	CAGAC	0
chr5	54457896	+	CHH	GACAC	0
chr5	54457898	+	CHG	CACTG	0
chr5	54457900	-	CHG	CTGTT	0
chr5	54457903	+	CHH	TTCTA	0
chr5	54457908	+	CHH	AACCA	0
chr5	54457909	+	CHH	ACCAT	0
chr5	54457916	-	CHH	TAGTC	0
chr5	54457918	+	CHH	GTCAA	0
chr5	54457942	-	CHH	AAGGC	0
chr5	54457943	-	CHH	AGGCC	0
chr5	54457944	+	CHG	GGCCG	0
chr5	54457945	+	CG	GCCGG	0
chr5	54457946	-	CG	CCGGG	0
chr5	54457947	-	CHG	CGGGC	0
chr5	54457948	-	CHH	GGGCG	0
chr5	54457949	+	CG	GGCGC	0
chr5	54457950	-	CG	GCGCG	0
chr5	54457951	+	CG	CGCGG	0
chr5	54457952	-	CG	GCGGT	0
chr5	54457953	-	CHG	CGGTG	0
chr5	54457955	-	CHH	GTGGC	0
chr5	54457956	-	CHH	TGGCT	0
chr5	54457957	+	CHH	GGCTC	0
chr5	54457959	+	CHH	CTCAC	0
chr5	54457961	+	CG	CACGC	0
chr5	54457962	-	CG	ACGCC	0
chr5	54457963	+	CHH	CGCCT	0
chr5	54457964	+	CHG	GCCTG	0
chr5	54457966	-	CHG	CTGTA	0
chr5	54457971	+	CHH	ATCCC	0
chr5	54457972	+	CHH	TCCCA	0
chr5	54457973	+	CHG	CCCAG	0
chr5	54457975	-	CHG	CAGCA	0
chr5	54457976	+	CHH	AGCAC	0
chr5	54457978	+	CHH	CACTT	0
chr5	54457983	-	CHH	TAGGA	0
chr5	54457984	-	CHH	AGGAG	0
chr5	54457986	-	CHH	GAGGC	0
chr5	54457987	-	CHH	AGGCC	0
chr5	54457988	+	CHG	GGCCG	0
chr5	54457989	+	CG	GCCGA	1
chr5	54457990	-	CG	CCGAG	1
chr5	54457992	-	CHH	GAGGC	0
chr5	54457993	-	CHH	AGGCA	0
chr5	54457994	+	CHG	GGCAG	0
chr5	54457996	-	CHG	CAGGC	0
chr5	54457997	-	CHH	AGGCA	0
chr5	54457998	+	CHG	GGCAG	0
chr5	54458000	-	CHG	CAGAT	0
chr5	54458003	+	CHH	ATCAC	0
chr5	54458005	+	CHH	CACTT	0
chr5	54458010	-	CHH	AAGGT	0
chr5	54458011	-	CHH	AGGTC	0
chr5	54458013	+	CHG	GTCAG	0
chr5	54458015	-	CHG	CAGGA	0
chr5	54458016	-	CHH	AGGAG	0
chr5	54458018	-	CHH	GAGTT	0
chr5	54458022	-	CHH	TAGAG	0
chr5	54458024	-	CHH	GAGAC	0
chr5	54458026	+	CHH	GACTA	0
chr5	54458029	-	CHH	TAGCC	0
chr5	54458030	+	CHH	AGCCT	0
chr5	54458031	+	CHG	GCCTG	0
chr5	54458033	-	CHG	CTGGC	0
chr5	54458034	-	CHH	TGGCC	0
chr5	54458035	+	CHH	GGCCA	0
chr5	54458036	+	CHH	GCCAA	0
chr5	54458042	-	CHH	ATGGT	0
chr5	54458043	-	CHH	TGGTG	0
chr5	54458045	-	CHH	GTGAA	0
chr5	54458049	+	CHH	AACCC	0
chr5	54458050	+	CHH	ACCCC	0
chr5	54458051	+	CHH	CCCCA	0
chr5	54458052	+	CHH	CCCAT	0
chr5	54458055	+	CHH	ATCTC	0
chr5	54458057	+	CHH	CTCTA	0
chr5	54458066	-	CHH	TAGTA	0
chr5	54458069	+	CHH	TACAA	0
chr5	54458078	-	CHH	TAGCC	0
chr5	54458079	+	CHH	AGCCA	0
chr5	54458080	+	CHG	GCCAG	0
chr5	54458082	-	CHG	CAGGT	0
chr5	54458083	-	CHH	AGGTG	0
chr5	54458085	-	CHH	GTGTG	0
chr5	54458087	-	CHH	GTGGT	0
chr5	54458088	-	CHH	TGGTG	0
chr5	54458090	-	CHH	GTGGT	0
chr5	54458091	-	CHH	TGGTG	0
chr5	54458093	-	CHH	GTGGG	0
chr5	54458094	-	CHH	TGGGC	0
chr5	54458095	-	CHH	GGGCA	0
chr5	54458096	+	CHH	GGCAC	0
chr5	54458098	+	CHH	CACCT	0
chr5	54458099	+	CHG	ACCTG	0
chr5	54458101	-	CHG	CTGTA	0
chr5	54458106	+	CHH	ATCCC	0
chr5	54458107	+	CHH	TCCCA	0
chr5	54458108	+	CHG	CCCAG	0
chr5	54458110	-	CHG	CAGCT	0
chr5	54458111	+	CHH	AGCTA	0
chr5	54458116	+	CHG	TTCAG	0
chr5	54458118	-	CHG	CAGGA	0
chr5	54458119	-	CHH	AGGAG	0
chr5	54458121	-	CHH	GAGGC	0
chr5	54458122	-	CHH	AGGCT	0
chr5	54458123	+	CHG	GGCTG	0
chr5	54458125	-	CHG	CTGAG	0
chr5	54458127	-	CHH	GAGGC	0
chr5	54458128	-	CHH	AGGCA	0
chr5	54458129	+	CHG	GGCAG	0
chr5	54458131	-	CHG	CAGGA	0
chr5	54458132	-	CHH	AGGAG	0
chr5	54458134	-	CHH	GAGAA	0
chr5	54458138	+	CG	ATCGC	1
chr5	54458139	-	CG	TCGCT	1
chr5	54458140	+	CHH	CGCTT	0
chr5	54458143	-	CHH	TTGAA	0
chr5	54458146	+	CHH	AACCC	0
chr5	54458147	+	CHH	ACCCA	0
chr5	54458148	+	CHG	CCCAG	0
chr5	54458150	-	CHG	CAGAG	0
chr5	54458152	-	CHH	GAGGC	0
chr5	54458153	-	CHH	AGGCA	0
chr5	54458154	+	CHG	GGCAG	0
chr5	54458156	-	CHG	CAGAG	0
chr5	54458158	-	CHH	GAGGT	0
chr5	54458159	-	CHH	AGGTT	0
chr5	54458162	-	CHH	TTGCA	0
chr5	54458163	+	CHG	TGCAG	0
chr5	54458165	-	CHG	CAGTG	0
chr5	54458167	-	CHH	GTGAG	0
chr5	54458169	-	CHH	GAGCT	0
chr5	54458170	+	CHG	AGCTG	0
chr5	54458172	-	CHG	CTGAA	0
chr5	54458177	+	CG	ATCGC	1
chr5	54458178	-	CG	TCGCG	1
chr5	54458179	+	CG	CGCGC	1
chr5	54458180	-	CG	GCGCT	1
chr5	54458181	+	CHH	CGCTA	0
chr5	54458184	+	CHG	TACTG	0
chr5	54458186	-	CHG	CTGCA	0
chr5	54458187	+	CHH	TGCAC	0
chr5	54458189	+	CHH	CACTC	0
chr5	54458191	+	CHH	CTCCA	0
chr5	54458192	+	CHG	TCCAG	0
chr5	54458194	-	CHG	CAGCC	0
chr5	54458195	+	CHH	AGCCT	0
chr5	54458196	+	CHG	GCCTG	0
chr5	54458198	-	CHG	CTGGG	0
chr5	54458199	-	CHH	TGGGC	0
chr5	54458200	-	CHH	GGGCG	0
chr5	54458201	+	CG	GGCGA	1
chr5	54458202	-	CG	GCGAC	1
chr5	54458204	+	CHG	GACAG	0
chr5	54458206	-	CHG	CAGAG	0
chr5	54458208	-	CHH	GAGCA	0
chr5	54458209	+	CHH	AGCAA	0
chr5	54458212	-	CHH	AAGCC	0
chr5	54458213	+	CHH	AGCCT	0
chr5	54458214	+	CHG	GCCTG	0
chr5	54458216	-	CHG	CTGCA	0
chr5	54458217	+	CHH	TGCAT	0
chr5	54458220	+	CHH	ATCTT	0
chr5	54458238	-	CHH	AAGGA	0
chr5	54458239	-	CHH	AGGAC	0
chr5	54458241	+	CHH	GACAT	0
chr5	54458246	-	CHH	TAGCT	0
chr5	54458247	+	CHH	AGCTA	0
chr5	54458252	-	CHH	ATGTT	0
chr5	54458255	+	CHH	TTCTC	0
chr5	54458257	+	CHH	CTCTC	0
chr5	54458259	+	CHH	CTCAT	0
chr5	54458262	+	CHH	ATCTA	0
chr5	54458266	+	CHH	AACTT	0
chr5	54458272	+	CHG	TTCTG	0
chr5	54458274	-	CHG	CTGAT	0
chr5	54458277	-	CHH	ATGAC	0
chr5	54458279	+	CHH	GACAT	0
chr5	54458282	+	CHH	ATCTT	0
chr5	54458285	+	CHG	TTCAG	0
chr5	54458287	-	CHG	CAGTC	0
chr5	54458289	+	CHH	GTCCT	0
chr5	54458290	+	CHH	TCCTA	0
chr5	54458297	+	CHH	TTCAC	0
chr5	54458299	+	CHG	CACTG	0
chr5	54458301	-	CHG	CTGTA	0
chr5	54458309	-	CHH	AAGTT	0
chr5	54458312	-	CHH	TTGAG	0
chr5	54458314	-	CHH	GAGTT	0
chr5	54458319	-	CHH	TTGAT	0
chr5	54458322	+	CHH	ATCAA	0
chr5	54458326	+	CHH	AACTA	0
chr5	54458332	+	CHH	TACCT	0
chr5	54458333	+	CHH	ACCTC	0
chr5	54458335	+	CHH	CTCAC	0
chr5	54458337	+	CHH	CACTC	0
chr5	54458339	+	CHG	CTCAG	0
chr5	54458341	-	CHG	CAGGC	0
chr5	54458342	-	CHH	AGGCA	0
chr5	54458343	+	CHH	GGCAA	0
chr5	54458347	+	CHH	ATCAA	0
chr5	54458350	-	CHH	AAGCT	0
chr5	54458351	+	CHH	AGCTT	0
chr5	54458354	+	CHH	TTCTA	0
chr5	54458359	+	CHH	ATCCA	0
chr5	54458360	+	CHH	TCCAA	0
chr5	54458363	+	CHH	AACAA	0
chr5	54458367	+	CHH	AACCA	0
chr5	54458368	+	CHH	ACCAA	0
chr5	54458374	-	CHH	TAGTG	0
chr5	54458376	-	CHH	GTGAT	0
chr5	54458379	+	CHH	ATCTA	0
chr5	54458390	+	CHH	TTCAC	0
chr5	54458392	+	CHH	CACAT	0
chr5	54458399	-	CHH	ATGTG	0
chr5	54458401	-	CHH	GTGAA	0
chr5	54458404	-	CHH	AAGTC	0
chr5	54458406	+	CHG	GTCAG	0
chr5	54458408	-	CHG	CAGAA	0
chr5	54458412	+	CHH	ATCTT	0
chr5	54458415	+	CHH	TTCTA	0
chr5	54458422	+	CHH	AACAT	0
chr5	54458437	+	CHH	TTCTA	0
chr5	54458440	-	CHH	TAGGG	0
chr5	54458441	-	CHH	AGGGA	0
chr5	54458442	-	CHH	GGGAA	0
chr5	54458446	-	CHH	AAGTT	0
chr5	54458449	-	CHH	TTGAT	0
chr5	54458457	-	CHH	ATGCC	0
chr5	54458458	+	CHH	TGCCT	0
chr5	54458459	+	CHH	GCCTA	0
chr5	54458463	+	CG	AACGC	1
chr5	54458464	-	CG	ACGCC	0.75
chr5	54458465	+	CHH	CGCCA	0
chr5	54458466	+	CHH	GCCAT	0
chr5	54458473	-	CHH	ATGGC	0
chr5	54458474	-	CHH	TGGCA	0
chr5	54458475	+	CHH	GGCAA	0
chr5	54458478	+	CHH	AACCA	0
chr5	54458479	+	CHH	ACCAC	0
chr5	54458481	+	CHG	CACAG	0
chr5	54458483	-	CHG	CAGTG	0
chr5	54458485	-	CHH	GTGAG	0
chr5	54458487	-	CHH	GAGGT	0
chr5	54458488	-	CHH	AGGTC	0
chr5	54458490	+	CHH	GTCTT	0
chr5	54458497	+	CHH	TTCCT	0
chr5	54458498	+	CHH	TCCTC	0
chr5	54458500	+	CHH	CTCTT	0
chr5	54458508	-	CHH	TTGAA	0
chr5	54458511	-	CHH	AAGGT	0
chr5	54458512	-	CHH	AGGTC	0
chr5	54458514	+	CHH	GTCCA	0
chr5	54458515	+	CHH	TCCAC	0
chr5	54458517	+	CHG	CACTG	0
chr5	54458519	-	CHG	CTGAG	0
chr5	54458521	-	CHH	GAGGA	0
chr5	54458522	-	CHH	AGGAA	0
chr5	54458526	-	CHH	AAGAA	0
chr5	54458531	-	CHH	AAGCC	0
chr5	54458532	+	CHH	AGCCC	0
chr5	54458533	+	CHH	GCCCA	0
chr5	54458534	+	CHH	CCCAA	0
chr5	54458537	-	CHH	AAGCA	0
chr5	54458538	+	CHH	AGCAC	0
chr5	54458540	+	CHH	CACAT	0
chr5	54458543	-	CHH	ATGCC	0
chr5	54458544	+	CHH	TGCCA	0
chr5	54458545	+	CHH	GCCAT	0
chr5	54458549	-	CHH	TTGAA	0
chr5	54458552	+	CHH	AACTA	0
chr5	54458557	+	CHH	ATCAT	0
chr5	54458561	+	CHH	TTCTT	0
chr5	54458564	+	CHG	TTCAG	0
chr5	54458566	-	CHG	CAGTT	0
chr5	54458570	+	CHG	TACAG	0
chr5	54458572	-	CHG	CAGCA	0
chr5	54458573	+	CHG	AGCAG	0
chr5	54458575	-	CHG	CAGCC	0
chr5	54458576	+	CHH	AGCCA	0
chr5	54458577	+	CHG	GCCAG	0
chr5	54458579	-	CHG	CAGAT	0
chr5	54458583	+	CG	TACGT	1
chr5	54458584	-	CG	ACGTG	1
chr5	54458586	-	CHH	GTGGG	0
chr5	54458587	-	CHH	TGGGT	0
chr5	54458588	-	CHH	GGGTG	0
chr5	54458590	-	CHH	GTGCA	0
chr5	54458591	+	CHH	TGCAA	0
chr5	54458596	-	CHH	TAGCT	0
chr5	54458597	+	CHH	AGCTC	0
chr5	54458599	+	CHH	CTCAT	0
chr5	54458603	-	CHH	TAGGT	0
chr5	54458604	-	CHH	AGGTT	0
chr5	54458611	+	CHH	TTCTC	0
chr5	54458613	+	CHH	CTCTT	0
chr5	54458619	+	CHH	ATCAC	0
chr5	54458621	+	CHH	CACTA	0
chr5	54458624	+	CHH	TACAA	0
chr5	54458628	+	CHH	AACCT	0
chr5	54458629	+	CHH	ACCTT	0
chr5	54458632	+	CHH	TTCTA	0
chr5	54458638	+	CHH	AACCC	0
chr5	54458639	+	CHH	ACCCT	0
chr5	54458640	+	CHH	CCCTT	0
chr5	54458643	+	CHH	TTCTT	0
chr5	54458647	-	CHH	TAGCC	0
chr5	54458648	+	CHH	AGCCT	0
chr5	54458649	+	CHG	GCCTG	0
chr5	54458651	-	CHG	CTGTG	0
chr5	54458653	-	CHH	GTGTA	0
chr5	54458658	+	CHH	ATCAA	0
chr5	54458664	-	CHH	AAGGT	0
chr5	54458665	-	CHH	AGGTA	0
chr5	54458669	+	CHG	AACAG	0
chr5	54458671	-	CHG	CAGTG	0
chr5	54458673	-	CHH	GTGAG	0
chr5	54458675	-	CHH	GAGTT	0
chr5	54458680	-	CHH	AAGGT	0
chr5	54458681	-	CHH	AGGTG	0
chr5	54458683	-	CHH	GTGTC	0
chr5	54458685	+	CHH	GTCAT	0
chr5	54458689	+	CHH	TTCCA	0
chr5	54458690	+	CHH	TCCAC	0
chr5	54458692	+	CHH	CACTT	0
chr5	54458696	-	CHH	TAGAT	0
chr5	54458700	-	CHH	TAGGA	0
chr5	54458701	-	CHH	AGGAA	0
chr5	54458704	-	CHH	AAGGA	0
chr5	54458705	-	CHH	AGGAT	0
chr5	54458708	+	CHH	ATCAT	0
chr5	54458712	-	CHH	TAGAG	0
chr5	54458714	-	CHH	GAGCC	0
chr5	54458715	+	CHH	AGCCC	0
chr5	54458716	+	CHH	GCCCA	0
chr5	54458717	+	CHH	CCCAA	0
chr5	54458721	-	CHH	AAGGT	0
chr5	54458722	-	CHH	AGGTT	0
chr5	54458727	-	CHH	AAGAG	0
chr5	54458729	-	CHH	GAGCA	0
chr5	54458730	+	CHH	AGCAT	0
chr5	54458733	-	CHH	ATGAG	0
chr5	54458735	-	CHH	GAGCT	0
chr5	54458736	+	CHH	AGCTC	0
chr5	54458738	+	CHG	CTCTG	0
chr5	54458740	-	CHG	CTGGA	0
chr5	54458741	-	CHH	TGGAG	0
chr5	54458743	-	CHH	GAGTA	0
chr5	54458749	-	CHH	AAGGC	0
chr5	54458750	-	CHH	AGGCC	0
chr5	54458751	+	CHH	GGCCC	0
chr5	54458752	+	CHG	GCCCG	0
chr5	54458753	+	CG	CCCGT	1
chr5	54458754	-	CG	CCGTA	1
chr5	54458760	+	CHH	ATCAA	0
chr5	54458764	+	CHH	ATCCT	0
chr5	54458765	+	CHG	TCCTG	0
chr5	54458767	-	CHG	CTGGC	0
chr5	54458768	-	CHH	TGGCT	0
chr5	54458769	+	CHH	GGCTC	0
chr5	54458771	+	CHH	CTCAA	0
chr5	54458774	+	CHH	AACCA	0
chr5	54458775	+	CHH	ACCAC	0
chr5	54458777	+	CHH	CACTC	0
chr5	54458779	+	CHH	CTCAT	0
chr5	54458784	-	CHH	TAGCC	0
chr5	54458785	+	CHH	AGCCA	0
chr5	54458786	+	CHH	GCCAC	0
chr5	54458788	+	CG	CACGT	1
chr5	54458789	-	CG	ACGTG	1
chr5	54458791	-	CHH	GTGAC	0
chr5	54458793	+	CHH	GACCT	0
chr5	54458794	+	CHH	ACCTT	0
chr5	54458797	-	CHH	TTGTG	0
chr5	54458799	-	CHH	GTGTC	0
chr5	54458801	+	CHH	GTCTA	0
chr5	54458804	-	CHH	TAGGC	0
chr5	54458805	-	CHH	AGGCT	0
chr5	54458806	+	CHH	GGCTT	0
chr5	54458809	+	CHH	TTCCA	0
chr5	54458810	+	CHH	TCCAT	0
chr5	54458817	+	CHH	ATCTC	0
chr5	54458819	+	CHH	CTCAT	0
chr5	54458822	+	CHG	ATCTG	0
chr5	54458824	-	CHG	CTGCA	0
chr5	54458825	+	CHH	TGCAA	0
chr5	54458830	+	CG	AACGG	1
chr5	54458831	-	CG	ACGGG	0.916667
chr5	54458832	-	CHG	CGGGG	0
chr5	54458833	-	CHH	GGGGA	0
chr5	54458834	-	CHH	GGGAT	0
chr5	54458837	-	CHH	ATGAT	0
chr5	54458847	+	CHH	TACCC	0
chr5	54458848	+	CHH	ACCCA	0
chr5	54458849	+	CHH	CCCAC	0
chr5	54458851	+	CHH	CACCT	0
chr5	54458852	+	CHH	ACCTC	0
chr5	54458854	+	CHH	CTCAT	0
chr5	54458858	-	CHH	TAGGG	0
chr5	54458859	-	CHH	AGGGT	0
chr5	54458860	-	CHH	GGGTC	0
chr5	54458862	+	CHH	GTCCC	0
chr5	54458863	+	CHH	TCCCT	0
chr5	54458864	+	CHG	CCCTG	0
chr5	54458866	-	CHG	CTGTA	0
chr5	54458870	-	CHH	AAGAT	0
chr5	54458878	-	CHH	AAGAG	0
chr5	54458880	-	CHH	GAGAG	0
chr5	54458882	-	CHH	GAGGA	0
chr5	54458883	-	CHH	AGGAT	0
chr5	54458886	+	CHH	ATCAA	0
chr5	54458892	-	CHH	TTGAA	0
chr5	54458895	-	CHH	AAGCA	0
chr5	54458896	+	CHH	AGCAC	0
chr5	54458898	+	CG	CACGG	1
chr5	54458899	-	CG	ACGGA	0.857143
chr5	54458900	-	CHG	CGGAG	0
chr5	54458902	-	CHH	GAGCG	0
chr5	54458903	+	CG	AGCGT	1
chr5	54458904	-	CG	GCGTA	1
chr5	54458907	+	CHH	TACAT	0
chr5	54458914	+	CHG	ATCTG	0
chr5	54458916	-	CHG	CTGGC	0
chr5	54458917	-	CHH	TGGCA	0
chr5	54458918	+	CHH	GGCAC	0
chr5	54458920	+	CHH	CACAT	0
chr5	54458924	-	CHH	TAGTA	0
chr5	54458928	-	CHH	AAGCA	0
chr5	54458929	+	CHH	AGCAC	0
chr5	54458931	+	CHH	CACTT	0
chr5	54458934	+	CHH	TTCAT	0
chr5	54458945	-	CHH	TAGTT	0
chr5	54458965	+	CHH	TTCCT	0
chr5	54458966	+	CHH	TCCTC	0
chr5	54458968	+	CHH	CTCAT	0
chr5	54458971	-	CHH	ATGTT	0
chr5	54458975	-	CHH	TAGTC	0
chr5	54458977	+	CHH	GTCAA	0
chr5	54458986	-	CHH	ATGAA	0
chr5	54458989	+	CHH	AACAT	0
chr5	54458996	+	CHH	ATCTT	0
chr5	54458999	-	CHH	TTGAG	0
chr5	54459001	-	CHH	GAGTG	0
chr5	54459003	-	CHH	GTGGT	0
chr5	54459004	-	CHH	TGGTA	0
chr5	54459013	-	CHH	TAGAA	0
chr5	54459023	+	CHH	ATCTA	0
chr5	54459026	+	CHH	TACAT	0
chr5	54459031	+	CHH	TTCTT	0
chr5	54459035	+	CHH	TACAT	0
chr5	54459045	-	CHH	AAGAT	0
chr5	54459052	+	CHH	ATCAA	0
chr5	54459057	-	CHH	AAGGA	0
chr5	54459058	-	CHH	AGGAT	0
chr5	54459063	+	CHH	ATCAT	0
chr5	54459066	-	CHH	ATGGC	0
chr5	54459067	-	CHH	TGGCT	0
chr5	54459068	+	CHG	GGCTG	0
chr5	54459070	-	CHG	CTGGG	0
chr5	54459071	-	CHH	TGGGC	0
chr5	54459072	-	CHH	GGGCA	0
chr5	54459073	+	CHH	GGCAT	0
chr5	54459076	-	CHH	ATGGT	0
chr5	54459077	-	CHH	TGGTA	0
chr5	54459080	-	CHH	TAGCT	0
chr5	54459081	+	CHH	AGCTC	0
chr5	54459083	+	CHH	CTCAT	0
chr5	54459086	-	CHH	ATGCA	0
chr5	54459087	+	CHH	TGCAT	0
chr5	54459090	-	CHH	ATGTA	0
chr5	54459095	+	CHH	ATCCC	0
chr5	54459096	+	CHH	TCCCA	0
chr5	54459097	+	CHG	CCCAG	0
chr5	54459099	-	CHG	CAGCA	0
chr5	54459100	+	CHH	AGCAC	0
chr5	54459102	+	CHH	CACTT	0
chr5	54459106	-	CHH	TTGGG	0
chr5	54459107	-	CHH	TGGGA	0
chr5	54459108	-	CHH	GGGAG	0
chr5	54459110	-	CHH	GAGGC	0
chr5	54459111	-	CHH	AGGCC	0
chr5	54459112	+	CHH	GGCCA	0
chr5	54459113	+	CHH	GCCAA	0
chr5	54459116	-	CHH	AAGAC	0
chr5	54459118	+	CHG	GACAG	0
chr5	54459120	-	CHG	CAGGA	0
chr5	54459121	-	CHH	AGGAG	0
chr5	54459123	-	CHH	GAGGA	0
chr5	54459124	-	CHH	AGGAT	0
chr5	54459127	+	CHH	ATCAC	0
chr5	54459129	+	CHH	CACTT	0
chr5	54459134	-	CHH	TAGTG	0
chr5	54459136	-	CHH	GTGCC	0
chr5	54459137	+	CHH	TGCCC	0
chr5	54459138	+	CHH	GCCCA	0
chr5	54459139	+	CHG	CCCAG	0
chr5	54459141	-	CHG	CAGGA	0
chr5	54459142	-	CHH	AGGAG	0
chr5	54459144	-	CHH	GAGTT	0
chr5	54459147	+	CHH	TTCAA	0
chr5	54459150	-	CHH	AAGCC	0
chr5	54459151	+	CHH	AGCCC	0
chr5	54459152	+	CHH	GCCCA	0
chr5	54459153	+	CHH	CCCAT	0
chr5	54459156	+	CHH	ATCCC	0
chr5	54459157	+	CHG	TCCCG	0
chr5	54459158	+	CG	CCCGG	0.9
chr5	54459159	-	CG	CCGGG	1
chr5	54459160	-	CHG	CGGGC	0
chr5	54459161	-	CHH	GGGCA	0
chr5	54459162	+	CHH	GGCAA	0
chr5	54459165	+	CHH	AACAC	0
chr5	54459167	+	CHG	CACAG	0
chr5	54459169	-	CHG	CAGCG	0
chr5	54459170	+	CG	AGCGA	1
chr5	54459171	-	CG	GCGAG	0.9
chr5	54459173	-	CHH	GAGAC	0
chr5	54459175	+	CHH	GACCC	0
chr5	54459176	+	CHH	ACCCT	0
chr5	54459177	+	CHG	CCCTG	0
chr5	54459179	-	CHG	CTGCC	0
chr5	54459180	+	CHH	TGCCA	0
chr5	54459181	+	CHH	GCCAA	0
chr5	54459191	-	CHH	AAGTT	0
chr5	54459197	-	CHH	TTGCT	0
chr5	54459198	+	CHH	TGCTT	0
chr5	54459203	+	CHH	TTCAA	0
chr5	54459211	-	CHH	AAGGT	0
chr5	54459212	-	CHH	AGGTG	0
chr5	54459214	-	CHH	GTGAT	0
chr5	54459221	+	CHH	TTCAC	0
chr5	54459223	+	CHH	CACTT	0
chr5	54459227	-	CHH	TTGGG	0
chr5	54459228	-	CHH	TGGGA	0
chr5	54459229	-	CHH	GGGAG	0
chr5	54459231	-	CHH	GAGGC	0
chr5	54459232	-	CHH	AGGCC	0
chr5	54459233	+	CHH	GGCCA	0
chr5	54459234	+	CHH	GCCAA	0
chr5	54459239	+	CHH	AACCC	0
chr5	54459240	+	CHH	ACCCT	0
chr5	54459241	+	CHH	CCCTA	0
chr5	54459245	+	CHH	ATCTC	0
chr5	54459247	+	CHH	CTCTA	0
chr5	54459250	+	CHH	TACTC	0
chr5	54459252	+	CHH	CTCAA	0
chr5	54459259	+	CHH	TACAA	0
chr5	54459268	-	CHH	TTGCC	0
chr5	54459269	+	CHH	TGCCT	0
chr5	54459270	+	CHG	GCCTG	0
chr5	54459272	-	CHG	CTGGT	0
chr5	54459273	-	CHH	TGGTG	0
chr5	54459275	-	CHH	GTGTG	0
chr5	54459277	-	CHH	GTGGT	0
chr5	54459278	-	CHH	TGGTG	0
chr5	54459280	-	CHH	GTGGC	0
chr5	54459281	-	CHH	TGGCA	0
chr5	54459282	+	CHH	GGCAC	0
chr5	54459284	+	CHH	CACAC	0
chr5	54459286	+	CHH	CACAC	0
chr5	54459288	+	CHH	CACCT	0
chr5	54459289	+	CHG	ACCTG	0
chr5	54459291	-	CHG	CTGTA	0
chr5	54459296	+	CHH	ATCCC	0
chr5	54459297	+	CHH	TCCCA	0
chr5	54459298	+	CHG	CCCAG	0
chr5	54459300	-	CHG	CAGCA	0
chr5	54459301	+	CHH	AGCAA	0
chr5	54459307	-	CHH	TTGGG	0
chr5	54459308	-	CHH	TGGGA	0
chr5	54459309	-	CHH	GGGAT	0
chr5	54459314	+	CHH	TACAA	0
chr5	54459317	+	CHH	AACTT	0
chr5	54459321	-	CHH	TTGCT	0
chr5	54459322	+	CHH	TGCTT	0
chr5	54459325	+	CHH	TTCAT	0
chr5	54459335	-	CHH	TTGGC	0
chr5	54459336	-	CHH	TGGCT	0
chr5	54459337	+	CHH	GGCTT	0
chr5	54459352	-	CHH	TTGAC	0
chr5	54459354	+	CHH	GACAC	0
chr5	54459356	+	CHG	CACAG	0
chr5	54459358	-	CHG	CAGAG	0
chr5	54459360	-	CHH	GAGTT	0
chr5	54459364	+	CHH	TTCAC	0
chr5	54459366	+	CHH	CACTC	0
chr5	54459368	+	CHH	CTCTT	0
chr5	54459371	-	CHH	TTGTC	0
chr5	54459373	+	CHH	GTCCC	0
chr5	54459374	+	CHH	TCCCC	0
chr5	54459375	+	CHH	CCCCC	0
chr5	54459376	+	CHH	CCCCA	0
chr5	54459377	+	CHG	CCCAG	0
chr5	54459379	-	CHG	CAGGC	0
chr5	54459380	-	CHH	AGGCT	0
chr5	54459381	+	CHG	GGCTG	0
chr5	54459383	-	CHG	CTGGA	0
chr5	54459384	-	CHH	TGGAG	0
chr5	54459386	-	CHH	GAGGG	0
chr5	54459387	-	CHH	AGGGC	0
chr5	54459388	-	CHH	GGGCA	0
chr5	54459389	+	CHG	GGCAG	0
chr5	54459391	-	CHG	CAGTG	0
chr5	54459393	-	CHH	GTGGT	0
chr5	54459394	-	CHH	TGGTG	0
chr5	54459396	-	CHH	GTGTG	0
chr5	54459398	-	CHH	GTGGT	0
chr5	54459399	-	CHH	TGGTC	0
chr5	54459401	+	CHH	GTCTC	0
chr5	54459403	+	CHG	CTCAG	0
chr5	54459405	-	CHG	CAGCT	0
chr5	54459406	+	CHH	AGCTC	0
chr5	54459408	+	CHH	CTCAC	0
chr5	54459410	+	CHG	CACTG	0
chr5	54459412	-	CHG	CTGCA	0
chr5	54459413	+	CHH	TGCAA	0
chr5	54459416	+	CHH	AACCT	0
chr5	54459417	+	CHH	ACCTC	0
chr5	54459419	+	CHH	CTCCA	0
chr5	54459420	+	CHH	TCCAC	0
chr5	54459422	+	CHH	CACCT	0
chr5	54459423	+	CHH	ACCTC	0
chr5	54459425	+	CHH	CTCCC	0
chr5	54459426	+	CHH	TCCCA	0
chr5	54459427	+	CHG	CCCAG	0
chr5	54459429	-	CHG	CAGGT	0
chr5	54459430	-	CHH	AGGTT	0
chr5	54459433	+	CHH	TTCAA	0
chr5	54459438	-	CHH	ATGAT	0
chr5	54459442	+	CHH	TTCTA	0
chr5	54459445	+	CHG	TACTG	0
chr5	54459447	-	CHG	CTGTC	0
chr5	54459449	+	CHH	GTCTC	0
chr5	54459451	+	CHG	CTCAG	0
chr5	54459453	-	CHG	CAGCC	0
chr5	54459454	+	CHH	AGCCT	0
chr5	54459455	+	CHH	GCCTC	0
chr5	54459457	+	CHH	CTCCC	0
chr5	54459458	+	CHG	TCCCG	0
chr5	54459459	+	CG	CCCGA	0.916667
chr5	54459460	-	CG	CCGAG	1
chr5	54459462	-	CHH	GAGTA	0
chr5	54459465	-	CHH	TAGCT	0
chr5	54459466	+	CHG	AGCTG	0
chr5	54459468	-	CHG	CTGGG	0
chr5	54459469	-	CHH	TGGGA	0
chr5	54459470	-	CHH	GGGAT	0
chr5	54459475	+	CHG	TACAG	0
chr5	54459477	-	CHG	CAGGT	0
chr5	54459478	-	CHH	AGGTG	0
chr5	54459480	-	CHH	GTGCA	0
chr5	54459481	+	CHH	TGCAC	0
chr5	54459483	+	CHH	CACAC	0
chr5	54459485	+	CHH	CACCA	0
chr5	54459486	+	CHH	ACCAC	0
chr5	54459488	+	CHH	CACCA	0
chr5	54459489	+	CHH	ACCAC	0
chr5	54459491	+	CHH	CACAC	0
chr5	54459493	+	CHH	CACCC	0
chr5	54459494	+	CHG	ACCCG	0
chr5	54459495	+	CG	CCCGG	0.846154
chr5	54459496	-	CG	CCGGC	1
chr5	54459497	-	CHG	CGGCT	0
chr5	54459498	+	CHH	GGCTA	0
chr5	54459508	-	CHH	TTGTA	0
chr5	54459517	-	CHH	TAGTA	0
chr5	54459520	-	CHH	TAGAG	0
chr5	54459522	-	CHH	GAGAT	0
chr5	54459525	-	CHH	ATGGG	0
chr5	54459526	-	CHH	TGGGG	0
chr5	54459527	-	CHH	GGGGT	0
chr5	54459528	-	CHH	GGGTT	0
chr5	54459532	+	CHH	TTCAC	0
chr5	54459534	+	CHG	CACCG	0
chr5	54459535	+	CG	ACCGT	0.928571
chr5	54459536	-	CG	CCGTG	0
chr5	54459538	-	CHH	GTGTT	0
chr5	54459541	-	CHH	TTGGG	0
chr5	54459542	-	CHH	TGGGC	0
chr5	54459543	-	CHH	GGGCA	0
chr5	54459544	+	CHG	GGCAG	0
chr5	54459546	-	CHG	CAGGC	0
chr5	54459547	-	CHH	AGGCT	0
chr5	54459548	+	CHG	GGCTG	0
chr5	54459550	-	CHG	CTGGT	0
chr5	54459551	-	CHH	TGGTC	0
chr5	54459553	+	CHH	GTCTT	0
chr5	54459559	+	CHH	AACTC	0
chr5	54459561	+	CHH	CTCCT	0
chr5	54459562	+	CHG	TCCTG	0
chr5	54459564	-	CHG	CTGAT	0
chr5	54459567	+	CHH	ATCTT	0
chr5	54459571	-	CHH	TAGGT	0
chr5	54459572	-	CHH	AGGTG	0
chr5	54459574	-	CHH	GTGAT	0
chr5	54459577	+	CHH	ATCCA	0
chr5	54459578	+	CHH	TCCAC	0
chr5	54459580	+	CHH	CACCC	0
chr5	54459581	+	CHG	ACCCG	0
chr5	54459582	+	CG	CCCGC	1
chr5	54459583	-	CG	CCGCC	0
chr5	54459584	+	CHH	CGCCT	0
chr5	54459585	+	CHH	GCCTC	0
chr5	54459587	+	CHG	CTCAG	0
chr5	54459589	-	CHG	CAGCC	0
chr5	54459590	+	CHH	AGCCT	0
chr5	54459591	+	CHH	GCCTC	0
chr5	54459593	+	CHH	CTCCC	0
chr5	54459594	+	CHH	TCCCA	0
chr5	54459595	+	CHH	CCCAA	0
chr5	54459599	-	CHH	AAGTG	0
chr5	54459601	-	CHH	GTGCT	0
chr5	54459602	+	CHG	TGCTG	0
chr5	54459604	-	CHG	CTGGG	0
chr5	54459605	-	CHH	TGGGA	0
chr5	54459606	-	CHH	GGGAT	0
chr5	54459611	+	CHG	TACAG	0
chr5	54459613	-	CHG	CAGAC	0
chr5	54459615	+	CHG	GACTG	0
chr5	54459617	-	CHG	CTGAG	0
chr5	54459619	-	CHH	GAGCC	0
chr5	54459620	+	CHH	AGCCA	0
chr5	54459621	+	CHH	GCCAC	0
chr5	54459623	+	CG	CACGG	0.933333
chr5	54459624	-	CG	ACGGC	0
chr5	54459625	-	CHG	CGGCT	0
chr5	54459626	+	CHH	GGCTC	0
chr5	54459628	+	CHH	CTCCC	0
chr5	54459629	+	CHH	TCCCA	0
chr5	54459630	+	CHG	CCCAG	0
chr5	54459632	-	CHG	CAGCC	0
chr5	54459633	+	CHH	AGCCT	0
chr5	54459634	+	CHH	GCCTA	0
chr5	54459637	+	CHH	TACTT	0
chr5	54459641	-	CHH	TTGCT	0
chr5	54459642	+	CHH	TGCTT	0
chr5	54459645	+	CHH	TTCAT	0
chr5	54459650	+	CHH	TTCTT	0
chr5	54459653	-	CHH	TTGAT	0
chr5	54459657	+	CHH	TACTA	0
chr5	54459661	-	CHH	AAGAT	0
chr5	54459664	+	CHH	ATCAC	0
chr5	54459666	+	CHH	CACAT	0
chr5	54459670	+	CHH	TACTA	0
chr5	54459673	-	CHH	TAGAT	0
chr5	54459676	-	CHH	ATGAG	0
chr5	54459678	-	CHH	GAGTA	0
chr5	54459681	-	CHH	TAGAC	0
chr5	54459683	+	CHH	GACTC	0
chr5	54459685	+	CHH	CTCAT	0
chr5	54459689	-	CHH	TAGGT	0
chr5	54459690	-	CHH	AGGTG	0
chr5	54459692	-	CHH	GTGAA	0
chr5	54459695	-	CHH	AAGTC	0
chr5	54459697	+	CHH	GTCAT	0
chr5	54459700	+	CHH	ATCAA	0
chr5	54459703	-	CHH	AAGTA	0
chr5	54459710	-	CHH	TTGAA	0
chr5	54459715	+	CHG	ATCTG	0
chr5	54459717	-	CHG	CTGGT	0
chr5	54459718	-	CHH	TGGTT	0
chr5	54459722	+	CHH	TACTC	0
chr5	54459724	+	CHH	CTCTA	0
chr5	54459728	+	CHH	AACCT	0
chr5	54459729	+	CHH	ACCTT	0
chr5	54459732	-	CHH	TTGAG	0
chr5	54459734	-	CHH	GAGTT	0
chr5	54459738	+	CHH	TTCAC	0
chr5	54459740	+	CHH	CACTT	0
chr5	54459743	+	CG	TTCGT	0.9
chr5	54459744	-	CG	TCGTT	0
chr5	54459748	-	CHH	TTGGG	0
chr5	54459749	-	CHH	TGGGT	0
chr5	54459750	-	CHH	GGGTG	0
chr5	54459752	-	CHH	GTGTT	0
chr5	54459757	-	CHH	TTGTT	0
chr5	54459771	-	CHH	ATGAC	0
chr5	54459773	+	CHG	GACAG	0
chr5	54459775	-	CHG	CAGTC	0
chr5	54459777	+	CHH	GTCCT	0
chr5	54459778	+	CHH	TCCTA	0
chr5	54459781	-	CHH	TAGAA	0
chr5	54459784	+	CHH	AACTT	0
chr5	54459787	-	CHH	TTGAT	0
chr5	54459791	+	CHH	TACTA	0
chr5	54459796	-	CHH	AAGTT	0
chr5	54459801	+	CHH	ATCAT	0
chr5	54459808	-	CHH	ATGCA	0
chr5	54459809	+	CHG	TGCAG	0
chr5	54459811	-	CHG	CAGAT	0
chr5	54459815	+	CHH	TACTA	0
chr5	54459821	-	CHH	TAGAA	0
chr5	54459824	-	CHH	AAGTG	0
chr5	54459826	-	CHH	GTGAA	0
chr5	54459832	+	CHH	ATCTT	0
chr5	54459835	-	CHH	TTGAC	0
chr5	54459837	+	CHH	GACAA	0
chr5	54459841	-	CHH	AAGAA	0
chr5	54459853	-	CHH	ATGCT	0
chr5	54459854	+	CHH	TGCTC	0
chr5	54459856	+	CHH	CTCAT	0
chr5	54459859	-	CHH	ATGAA	0
chr5	54459867	-	CHH	ATGTT	0
chr5	54459870	+	CHG	TTCTG	0
chr5	54459872	-	CHG	CTGGA	0
chr5	54459873	-	CHH	TGGAT	0
chr5	54459882	-	CHH	TAGAT	0
chr5	54459886	+	CHH	TTCTT	0
chr5	54459889	+	CHH	TTCAA	0
chr5	54459893	-	CHH	AAGAA	0
chr5	54459896	-	CHH	AAGGA	0
chr5	54459897	-	CHH	AGGAA	0
chr5	54459900	+	CHH	AACCA	0
chr5	54459901	+	CHH	ACCAA	0
chr5	54459904	-	CHH	AAGGT	0
chr5	54459905	-	CHH	AGGTG	0
chr5	54459907	-	CHH	GTGGA	0
chr5	54459908	-	CHH	TGGAA	0
chr5	54459916	-	CHH	TTGGA	0
chr5	54459917	-	CHH	TGGAA	0
chr5	54459920	-	CHH	AAGTA	0
chr5	54459924	+	CHH	ATCTT	0
chr5	54459927	-	CHH	TTGTC	0
chr5	54459929	+	CHH	GTCAA	0
chr5	54459932	+	CHH	AACCC	0
chr5	54459933	+	CHH	ACCCT	0
chr5	54459934	+	CHG	CCCTG	0
chr5	54459936	-	CHG	CTGAG	0
chr5	54459938	-	CHH	GAGGG	0
chr5	54459939	-	CHH	AGGGT	0
chr5	54459940	-	CHH	GGGTC	0
chr5	54459942	+	CHH	GTCAA	0
chr5	54459945	-	CHH	AAGTT	0
chr5	54459948	-	CHH	TTGTG	0
chr5	54459950	-	CHH	GTGAA	0
chr5	54459953	-	CHH	AAGTT	0
chr5	54459956	+	CHG	TTCTG	0
chr5	54459958	-	CHG	CTGGA	0
chr5	54459959	-	CHH	TGGAA	0
chr5	54459962	-	CHH	AAGCC	0
chr5	54459963	+	CHH	AGCCA	0
chr5	54459964	+	CHG	GCCAG	0
chr5	54459966	-	CHG	CAGAG	0
chr5	54459968	-	CHH	GAGGA	0
chr5	54459969	-	CHH	AGGAG	0
chr5	54459971	-	CHH	GAGCC	0
chr5	54459972	+	CHH	AGCCC	0
chr5	54459973	+	CHH	GCCCA	0
chr5	54459974	+	CHH	CCCAT	0
chr5	54459978	-	CHH	TTGAA	0
chr5	54459981	-	CHH	AAGTC	0
chr5	54459983	+	CHH	GTCAT	0
chr5	54459986	+	CHG	ATCAG	0
chr5	54459988	-	CHG	CAGGC	0
chr5	54459989	-	CHH	AGGCC	0
chr5	54459990	+	CHH	GGCCT	0
chr5	54459991	+	CHG	GCCTG	0
chr5	54459993	-	CHG	CTGAC	0
chr5	54459995	+	CHH	GACAT	0
chr5	54459999	-	CHH	TAGCA	0
chr5	54460000	+	CHG	AGCAG	0
chr5	54460002	-	CHG	CAGCT	0
chr5	54460003	+	CHH	AGCTC	0
chr5	54460005	+	CHG	CTCTG	0
chr5	54460007	-	CHG	CTGGT	0
chr5	54460008	-	CHH	TGGTT	0
chr5	54460012	-	CHH	TAGAC	0
chr5	54460014	+	CHH	GACAA	0
chr5	54460017	-	CHH	AAGTG	0
chr5	54460019	-	CHH	GTGAT	0
chr5	54460022	+	CHH	ATCAT	0
chr5	54460031	-	CHH	AAGAA	0
chr5	54460035	-	CHH	AAGAG	0
chr5	54460037	-	CHH	GAGGA	0
chr5	54460038	-	CHH	AGGAT	0
chr5	54460041	+	CHH	ATCTA	0
chr5	54460045	-	CHH	ATGAG	0
chr5	54460047	-	CHH	GAGAA	0
chr5	54460051	-	CHH	ATGCC	0
chr5	54460052	+	CHH	TGCCA	0
chr5	54460053	+	CHH	GCCAT	0
chr5	54460057	-	CHH	TTGCG	0
chr5	54460058	+	CG	TGCGT	0.769231
chr5	54460059	-	CG	GCGTT	1
chr5	54460063	+	CHH	TTCTA	0
chr5	54460069	-	CHH	TAGAA	0
chr5	54460072	+	CHG	AACAG	0
chr5	54460074	-	CHG	CAGAG	0
chr5	54460076	-	CHH	GAGAA	0
chr5	54460081	-	CHH	ATGTC	0
chr5	54460083	+	CHH	GTCTC	0
chr5	54460085	+	CHH	CTCCA	0
chr5	54460086	+	CHH	TCCAT	0
chr5	54460089	-	CHH	ATGAG	0
chr5	54460091	-	CHH	GAGGG	0
chr5	54460092	-	CHH	AGGGT	0
chr5	54460093	-	CHH	GGGTT	0
chr5	54460097	-	CHH	TTGGT	0
chr5	54460098	-	CHH	TGGTC	0
chr5	54460100	+	CHH	GTCTC	0
chr5	54460102	+	CHH	CTCAT	0
chr5	54460111	+	CHH	AACAT	0
chr5	54460123	-	CHH	TTGGA	0
chr5	54460124	-	CHH	TGGAG	0
chr5	54460126	-	CHH	GAGAC	0
chr5	54460128	+	CHG	GACAG	0
chr5	54460130	-	CHG	CAGTG	0
chr5	54460132	-	CHH	GTGTC	0
chr5	54460134	+	CHH	GTCTC	0
chr5	54460136	+	CHH	CTCAC	0
chr5	54460138	+	CHH	CACTC	0
chr5	54460140	+	CHG	CTCTG	0
chr5	54460142	-	CHG	CTGTC	0
chr5	54460144	+	CHH	GTCAC	0
chr5	54460146	+	CHH	CACCC	0
chr5	54460147	+	CHH	ACCCA	0
chr5	54460148	+	CHG	CCCAG	0
chr5	54460150	-	CHG	CAGGC	0
chr5	54460151	-	CHH	AGGCT	0
chr5	54460152	+	CHG	GGCTG	0
chr5	54460154	-	CHG	CTGGA	0
chr5	54460155	-	CHH	TGGAG	0
chr5	54460157	-	CHH	GAGTG	0
chr5	54460159	-	CHH	GTGCA	0
chr5	54460160	+	CHG	TGCAG	0
chr5	54460162	-	CHG	CAGTA	0
chr5	54460165	-	CHH	TAGTG	0
chr5	54460167	-	CHH	GTGCG	0
chr5	54460168	+	CG	TGCGT	0.916667
chr5	54460169	-	CG	GCGTT	1
chr5	54460172	+	CHH	TTCTC	0
chr5	54460174	+	CHG	CTCAG	0
chr5	54460176	-	CHG	CAGCT	0
chr5	54460177	+	CHH	AGCTC	0
chr5	54460179	+	CHH	CTCAT	0
chr5	54460183	-	CHH	TTGCA	0
chr5	54460184	+	CHH	TGCAA	0
chr5	54460187	+	CHH	AACCT	0
chr5	54460188	+	CHH	ACCTC	0
chr5	54460190	+	CHG	CTCTG	0
chr5	54460192	-	CHG	CTGCC	0
chr5	54460193	+	CHH	TGCCT	0
chr5	54460194	+	CHH	GCCTT	0
chr5	54460203	+	CHH	AACAT	0
chr5	54460206	-	CHH	ATGCT	0
chr5	54460207	+	CHH	TGCTA	0
chr5	54460216	-	CHH	ATGTG	0
chr5	54460218	-	CHH	GTGGC	0
chr5	54460219	-	CHH	TGGCA	0
chr5	54460220	+	CHH	GGCAA	0
chr5	54460224	-	CHH	ATGAA	0
chr5	54460227	-	CHH	AAGGA	0
chr5	54460228	-	CHH	AGGAT	0
chr5	54460242	-	CHH	ATGTT	0
chr5	54460247	+	CHH	ATCTT	0
chr5	54460250	-	CHH	TTGCT	0
chr5	54460251	+	CHH	TGCTA	0
chr5	54460258	-	CHH	AAGTG	0
chr5	54460260	-	CHH	GTGGT	0
chr5	54460261	-	CHH	TGGTA	0
chr5	54460266	-	CHH	ATGAA	0
chr5	54460270	-	CHH	ATGTT	0
chr5	54460273	+	CHH	TTCCC	0
chr5	54460274	+	CHH	TCCCA	0
chr5	54460275	+	CHG	CCCAG	0
chr5	54460277	-	CHG	CAGGA	0
chr5	54460278	-	CHH	AGGAT	0
chr5	54460281	-	CHH	ATGAG	0
chr5	54460283	-	CHH	GAGGA	0
chr5	54460284	-	CHH	AGGAT	0
chr5	54460287	-	CHH	ATGTT	0
chr5	54460291	+	CHH	TACCC	0
chr5	54460292	+	CHH	ACCCA	0
chr5	54460293	+	CHH	CCCAA	0
chr5	54460297	-	CHH	AAGCA	0
chr5	54460298	+	CHH	AGCAA	0
chr5	54460305	+	CHH	ATCAA	0
chr5	54460308	-	CHH	AAGAG	0
chr5	54460310	-	CHH	GAGTA	0
chr5	54460313	-	CHH	TAGCC	0
chr5	54460314	+	CHH	AGCCA	0
chr5	54460315	+	CHH	GCCAA	0
chr5	54460319	-	CHH	AAGAA	0
chr5	54460323	+	CHH	ATCAA	0
chr5	54460326	+	CHH	AACAT	0
chr5	54460329	-	CHH	ATGAA	0
chr5	54460341	+	CHH	AACTA	0
chr5	54460344	+	CHH	TACTT	0
chr5	54460347	+	CHH	TTCCT	0
chr5	54460348	+	CHH	TCCTC	0
chr5	54460350	+	CHG	CTCTG	0
chr5	54460352	-	CHG	CTGAC	0
chr5	54460354	+	CHH	GACCA	0
chr5	54460355	+	CHH	ACCAT	0
chr5	54460359	+	CHH	TACTA	0
chr5	54460364	-	CHH	AAGAA	0
chr5	54460369	+	CHG	TTCAG	0
chr5	54460371	-	CHG	CAGAA	0
chr5	54460376	+	CHH	TACAC	0
chr5	54460378	+	CHG	CACAG	0
chr5	54460380	-	CHG	CAGTG	0
chr5	54460382	-	CHH	GTGAC	0
chr5	54460384	+	CHH	GACCA	0
chr5	54460385	+	CHH	ACCAA	0
chr5	54460389	-	CHH	ATGTG	0
chr5	54460391	-	CHH	GTGCC	0
chr5	54460392	+	CHH	TGCCT	0
chr5	54460393	+	CHH	GCCTC	0
chr5	54460395	+	CHH	CTCAA	0
chr5	54460401	+	CHH	ATCTT	0
chr5	54460407	-	CHH	TTGTT	0
chr5	54460410	+	CHH	TTCAA	0
chr5	54460413	+	CHH	AACTT	0
chr5	54460416	-	CHH	TTGAC	0
chr5	54460418	+	CHH	GACAT	0
chr5	54460424	+	CHH	TTCTA	0
chr5	54460427	-	CHH	TAGGA	0
chr5	54460428	-	CHH	AGGAC	0
chr5	54460430	+	CHG	GACTG	0
chr5	54460432	-	CHG	CTGTA	0
chr5	54460435	+	CHH	TACTT	0
chr5	54460438	-	CHH	TTGAT	0
chr5	54460441	-	CHH	ATGAA	0
chr5	54460447	-	CHH	ATGCC	0
chr5	54460448	+	CHH	TGCCA	0
chr5	54460449	+	CHH	GCCAA	0
chr5	54460452	+	CHH	AACAC	0
chr5	54460454	+	CHH	CACAC	0
chr5	54460456	+	CHH	CACTA	0
chr5	54460459	-	CHH	TAGAC	0
chr5	54460461	+	CHH	GACCA	0
chr5	54460462	+	CHH	ACCAC	0
chr5	54460464	+	CHH	CACTC	0
chr5	54460466	+	CHH	CTCTT	0
chr5	54460470	-	CHH	TTGGA	0
chr5	54460471	-	CHH	TGGAT	0
chr5	54460475	+	CHH	TTCAA	0
chr5	54460478	-	CHH	AAGAG	0
chr5	54460480	-	CHH	GAGCA	0
chr5	54460481	+	CHH	AGCAC	0
chr5	54460483	+	CHG	CACTG	0
chr5	54460485	-	CHG	CTGTG	0
chr5	54460487	-	CHH	GTGTA	0
chr5	54460491	-	CHH	ATGAC	0
chr5	54460493	+	CHG	GACTG	0
chr5	54460495	-	CHG	CTGAA	0
chr5	54460502	+	CHG	TTCTG	0
chr5	54460504	-	CHG	CTGGA	0
chr5	54460505	-	CHH	TGGAA	0
chr5	54460511	+	CHG	AACTG	0
chr5	54460513	-	CHG	CTGTA	0
chr5	54460519	-	CHH	ATGGT	0
chr5	54460520	-	CHH	TGGTT	0
chr5	54460525	-	CHH	ATGTT	0
chr5	54460531	-	CHH	ATGGA	0
chr5	54460532	-	CHH	TGGAA	0
chr5	54460540	+	CHH	AACAC	0
chr5	54460542	+	CHH	CACAA	0
chr5	54460547	-	CHH	ATGTT	0
chr5	54460550	-	CHH	TTGAA	0
chr5	54460557	-	CHH	ATGTA	0
chr5	54460571	+	CHH	TACAT	0
chr5	54460575	-	CHH	TAGAT	0
chr5	54460579	+	CHH	TTCAA	0
chr5	54460584	+	CHH	ATCCT	0
chr5	54460585	+	CHH	TCCTT	0
chr5	54460594	-	CHH	ATGTA	0
chr5	54460598	-	CHH	ATGCT	0
chr5	54460599	+	CHH	TGCTT	0
chr5	54460602	-	CHH	TTGTT	0
chr5	54460607	-	CHH	TTGTG	0
chr5	54460609	-	CHH	GTGTA	0
chr5	54460612	+	CHG	TACAG	0
chr5	54460614	-	CHG	CAGGA	0
chr5	54460615	-	CHH	AGGAT	0
chr5	54460621	-	CHH	TTGTT	0
chr5	54460628	+	CHH	TTCTT	0
chr5	54460636	-	CHH	AAGTA	0
chr5	54460639	+	CHG	TACAG	0
chr5	54460641	-	CHG	CAGGT	0
chr5	54460642	-	CHH	AGGTT	0
chr5	54460645	+	CHH	TTCCT	0
chr5	54460646	+	CHH	TCCTA	0
chr5	54460649	-	CHH	TAGTG	0
chr5	54460651	-	CHH	GTGTT	0
chr5	54460657	+	CHH	TACTA	0
chr5	54460663	+	CHG	AACTG	0
chr5	54460665	-	CHG	CTGTC	0
chr5	54460667	+	CHH	GTCAC	0
chr5	54460669	+	CHH	CACTA	0
chr5	54460673	-	CHH	ATGTA	0
chr5	54460677	-	CHH	ATGTA	0
chr5	54460681	+	CHG	AACTG	0
chr5	54460683	-	CHG	CTGAC	0
chr5	54460685	+	CHH	GACAT	0
chr5	54460697	-	CHH	TAGTC	0
chr5	54460699	+	CHH	GTCAT	0
chr5	54460710	-	CHH	ATGAC	0
chr5	54460712	+	CHG	GACCG	0
chr5	54460713	+	CG	ACCGT	1
chr5	54460714	-	CG	CCGTA	0.666667
chr5	54460723	+	CHH	AACAT	0
chr5	54460728	-	CHH	TTGAA	0
chr5	54460734	-	CHH	AAGTC	0
chr5	54460736	+	CHH	GTCTT	0
chr5	54460739	+	CHH	TTCAT	0
chr5	54460742	+	CHH	ATCAT	0
chr5	54460748	+	CHG	TTCAG	0
chr5	54460750	-	CHG	CAGTA	0
chr5	54460756	+	CHH	TTCTC	0
chr5	54460758	+	CHH	CTCTC	0
chr5	54460760	+	CHG	CTCTG	0
chr5	54460762	-	CHG	CTGCA	0
chr5	54460763	+	CHH	TGCAT	0
chr5	54460775	-	CHH	TAGAA	0
chr5	54460778	-	CHH	AAGCA	0
chr5	54460779	+	CHH	AGCAA	0
chr5	54460782	+	CHH	AACTC	0
chr5	54460784	+	CHH	CTCAA	0
chr5	54460790	+	CHG	TTCTG	0
chr5	54460792	-	CHG	CTGTA	0
chr5	54460797	+	CHH	ATCAT	0
chr5	54460807	+	CHH	TACCA	0
chr5	54460808	+	CHH	ACCAA	0
chr5	54460811	-	CHH	AAGTA	0
chr5	54460815	-	CHH	AAGTC	0
chr5	54460817	+	CHG	GTCAG	0
chr5	54460819	-	CHG	CAGTC	0
chr5	54460821	+	CHH	GTCTT	0
chr5	54460831	-	CHH	TTGCG	0
chr5	54460832	+	CG	TGCGT	1
chr5	54460833	-	CG	GCGTG	0.833333
chr5	54460835	-	CHH	GTGAA	0
chr5	54460841	+	CHH	ATCCC	0
chr5	54460842	+	CHH	TCCCA	0
chr5	54460843	+	CHH	CCCAA	0
chr5	54460846	-	CHH	AAGTG	0
chr5	54460848	-	CHH	GTGTA	0
chr5	54460851	-	CHH	TAGAA	0
chr5	54460858	-	CHH	AAGGA	0
chr5	54460859	-	CHH	AGGAC	0
chr5	54460861	+	CHH	GACAT	0
chr5	54460864	-	CHH	ATGAG	0
chr5	54460866	-	CHH	GAGTA	0
chr5	54460872	-	CHH	AAGAT	0
chr5	54460875	+	CHH	ATCAT	0
chr5	54460882	+	CHH	AACTT	0
chr5	54460885	-	CHH	TTGAT	0
chr5	54460889	+	CHH	TTCCT	0
chr5	54460890	+	CHH	TCCTT	0
chr5	54460896	-	CHH	TAGGC	0
chr5	54460897	-	CHH	AGGCT	0
chr5	54460898	+	CHG	GGCTG	0
chr5	54460900	-	CHG	CTGAT	0
chr5	54460905	-	CHH	TTGGG	0
chr5	54460906	-	CHH	TGGGT	0
chr5	54460907	-	CHH	GGGTT	0
chr5	54460910	-	CHH	TTGCT	0
chr5	54460911	+	CHH	TGCTA	0
chr5	54460916	-	CHH	ATGTA	0
chr5	54460921	+	CG	TTCGT	1
chr5	54460922	-	CG	TCGTA	0.833333
chr5	54460925	+	CHH	TACTA	0
chr5	54460928	-	CHH	TAGAT	0
chr5	54460933	-	CHH	TAGCC	0
chr5	54460934	+	CHH	AGCCA	0
chr5	54460935	+	CHH	GCCAC	0
chr5	54460937	+	CHH	CACTT	0
chr5	54460940	-	CHH	TTGGG	0
chr5	54460941	-	CHH	TGGGA	0
chr5	54460942	-	CHH	GGGAG	0
chr5	54460944	-	CHH	GAGGA	0
chr5	54460945	-	CHH	AGGAA	0
chr5	54460950	+	CHH	TTCAA	0
chr5	54460954	-	CHH	ATGCT	0
chr5	54460955	+	CHG	TGCTG	0
chr5	54460957	-	CHG	CTGCA	0
chr5	54460958	+	CHH	TGCAT	0
chr5	54460961	+	CHH	ATCAT	0
chr5	54460965	+	CHG	TTCTG	0
chr5	54460967	-	CHG	CTGAT	0
chr5	54460971	-	CHH	TAGCT	0
chr5	54460972	+	CHG	AGCTG	0
chr5	54460974	-	CHG	CTGAA	0
chr5	54460980	-	CHH	TAGTA	0
chr5	54460986	-	CHH	AAGTC	0
chr5	54460988	+	CHH	GTCAA	0
chr5	54460991	+	CHH	AACTC	0
chr5	54460993	+	CHH	CTCCA	0
chr5	54460994	+	CHH	TCCAA	0
chr5	54460998	+	CHG	AACAG	0
chr5	54461000	-	CHG	CAGCC	0
chr5	54461001	+	CHH	AGCCT	0
chr5	54461002	+	CHH	GCCTA	0
chr5	54461009	+	CHH	TTCTA	0
chr5	54461012	-	CHH	TAGTA	0
chr5	54461021	-	CHH	AAGGG	0
chr5	54461022	-	CHH	AGGGG	0
chr5	54461023	-	CHH	GGGGG	0
chr5	54461024	-	CHH	GGGGT	0
chr5	54461025	-	CHH	GGGTG	0
chr5	54461027	-	CHH	GTGAT	0
chr5	54461030	+	CHH	ATCAT	0
chr5	54461034	+	CHH	TACAA	0
chr5	54461037	-	CHH	AAGTC	0
chr5	54461039	+	CHH	GTCCT	0
chr5	54461040	+	CHH	TCCTA	0
chr5	54461045	-	CHH	AAGTG	0
chr5	54461047	-	CHH	GTGTA	0
chr5	54461050	-	CHH	TAGAT	0
chr5	54461053	+	CHG	ATCAG	0
chr5	54461055	-	CHG	CAGCA	0
chr5	54461056	+	CHG	AGCAG	0
chr5	54461058	-	CHG	CAGTC	0
chr5	54461060	+	CHH	GTCAC	0
chr5	54461062	+	CHG	CACTG	0
chr5	54461064	-	CHG	CTGAA	0
chr5	54461067	+	CHH	AACCT	0
chr5	54461068	+	CHH	ACCTC	0
chr5	54461070	+	CHH	CTCTT	0
chr5	54461074	-	CHH	TAGAG	0
chr5	54461076	-	CHH	GAGTC	0
chr5	54461078	+	CHH	GTCAC	0
chr5	54461080	+	CHH	CACAA	0
chr5	54461083	-	CHH	AAGGC	0
chr5	54461084	-	CHH	AGGCA	0
chr5	54461085	+	CHH	GGCAT	0
chr5	54461090	+	CHH	TTCTT	0
chr5	54461093	+	CHH	TTCTC	0
chr5	54461095	+	CHH	CTCCC	0
chr5	54461096	+	CHH	TCCCA	0
chr5	54461097	+	CHH	CCCAA	0
chr5	54461101	-	CHH	AAGTC	0
chr5	54461103	+	CHH	GTCAT	0
chr5	54461106	-	CHH	ATGAC	0
chr5	54461108	+	CHH	GACCT	0
chr5	54461109	+	CHH	ACCTT	0
chr5	54461120	-	CHH	TTGTT	0
chr5	54461124	-	CHH	TAGCC	0
chr5	54461125	+	CHH	AGCCT	0
chr5	54461126	+	CHH	GCCTT	0
chr5	54461135	-	CHH	TTGAC	0
chr5	54461137	+	CHH	GACTA	0
chr5	54461141	+	CHH	AACAA	0
chr5	54461145	-	CHH	AAGCA	0
chr5	54461146	+	CHH	AGCAA	0
chr5	54461149	+	CHH	AACCT	0
chr5	54461150	+	CHG	ACCTG	0
chr5	54461152	-	CHG	CTGCC	0
chr5	54461153	+	CHH	TGCCA	0
chr5	54461154	+	CHH	GCCAA	0
chr5	54461157	-	CHH	AAGTT	0
chr5	54461160	-	CHH	TTGGT	0
chr5	54461161	-	CHH	TGGTG	0
chr5	54461163	-	CHH	GTGAA	0
chr5	54461166	-	CHH	AAGGT	0
chr5	54461167	-	CHH	AGGTT	0
chr5	54461177	-	CHH	TTGCC	0
chr5	54461178	+	CHH	TGCCT	0
chr5	54461179	+	CHH	GCCTC	0
chr5	54461181	+	CHH	CTCAT	0
chr5	54461184	-	CHH	ATGAA	0
chr5	54461192	+	CHH	TACAT	0
chr5	54461196	+	CHH	TTCAT	0
chr5	54461199	+	CG	ATCGC	1
chr5	54461200	-	CG	TCGCA	1
chr5	54461201	+	CHH	CGCAT	0
chr5	54461208	-	CHH	AAGAA	0
chr5	54461218	-	CHH	TAGGA	0
chr5	54461219	-	CHH	AGGAA	0
chr5	54461222	-	CHH	AAGAT	0
chr5	54461225	-	CHH	ATGGC	0
chr5	54461226	-	CHH	TGGCC	0
chr5	54461227	+	CHH	GGCCA	0
chr5	54461228	+	CHH	GCCAA	0
chr5	54461235	-	CHH	ATGTA	0
chr5	54461243	-	CHH	AAGTC	0
chr5	54461245	+	CG	GTCGT	0.909091
chr5	54461246	-	CG	TCGTA	1
chr5	54461256	-	CHH	TTGTC	0
chr5	54461258	+	CHH	GTCTA	0
chr5	54461262	-	CHH	AAGAA	0
chr5	54461265	-	CHH	AAGAA	0
chr5	54461271	-	CHH	AAGAC	0
chr5	54461273	+	CHH	GACCC	0
chr5	54461274	+	CHH	ACCCA	0
chr5	54461275	+	CHH	CCCAA	0
chr5	54461283	-	CHH	AAGTA	0
chr5	54461286	-	CHH	TAGTC	0
chr5	54461288	+	CHG	GTCTG	0
chr5	54461290	-	CHG	CTGTG	0
chr5	54461292	-	CHH	GTGAC	0
chr5	54461294	+	CHH	GACTT	0
chr5	54461297	-	CHH	TTGAC	0
chr5	54461299	+	CHH	GACTC	0
chr5	54461301	+	CHH	CTCCC	0
chr5	54461302	+	CHH	TCCCA	0
chr5	54461303	+	CHH	CCCAA	0
chr5	54461309	+	CHG	TTCTG	0
chr5	54461311	-	CHG	CTGAC	0
chr5	54461313	+	CHH	GACCT	0
chr5	54461314	+	CHG	ACCTG	0
chr5	54461316	-	CHG	CTGAT	0
chr5	54461319	-	CHH	ATGGA	0
chr5	54461320	-	CHH	TGGAT	0
chr5	54461323	-	CHH	ATGAA	0
chr5	54461327	-	CHH	AAGTG	0
chr5	54461329	-	CHH	GTGAA	0
chr5	54461332	-	CHH	AAGAT	0
chr5	54461335	-	CHH	ATGTT	0
chr5	54461339	+	CG	TTCGT	0.909091
chr5	54461340	-	CG	TCGTA	0
chr5	54461344	-	CHH	ATGGC	0
chr5	54461345	-	CHH	TGGCA	0
chr5	54461346	+	CHH	GGCAA	0
chr5	54461352	+	CHG	TTCAG	0
chr5	54461354	-	CHG	CAGTA	0
chr5	54461359	-	CHH	ATGCT	0
chr5	54461360	+	CHH	TGCTA	0
chr5	54461363	+	CHH	TACCT	0
chr5	54461364	+	CHH	ACCTC	0
chr5	54461366	+	CHG	CTCAG	0
chr5	54461368	-	CHG	CAGTA	0
chr5	54461375	-	CHH	TAGTT	0
chr5	54461378	+	CHG	TTCTG	0
chr5	54461380	-	CHG	CTGTA	0
chr5	54461385	+	CG	TACGT	0.888889
chr5	54461386	-	CG	ACGTA	0
chr5	54461392	-	CHH	TTGGA	0
chr5	54461393	-	CHH	TGGAC	0
chr5	54461395	+	CHH	GACCA	0
chr5	54461396	+	CHH	ACCAA	0
chr5	54461400	-	CHH	AAGTT	0
chr5	54461407	-	CHH	TAGAT	0
chr5	54461413	+	CHH	AACCA	0
chr5	54461414	+	CHH	ACCAA	0
chr5	54461425	+	CHH	TTCAT	0
chr5	54461428	-	CHH	ATGAA	0
chr5	54461431	-	CHH	AAGCA	0
chr5	54461432	+	CHH	AGCAT	0
chr5	54461435	+	CHH	ATCTT	0
chr5	54461438	+	CHG	TTCTG	0
chr5	54461440	-	CHG	CTGCT	0
chr5	54461441	+	CHH	TGCTT	0
chr5	54461444	+	CHG	TTCAG	0
chr5	54461446	-	CHG	CAGAG	0
chr5	54461448	-	CHH	GAGTC	0
chr5	54461450	+	CHH	GTCCA	0
chr5	54461451	+	CHH	TCCAT	0
chr5	54461456	+	CHH	ATCCA	0
chr5	54461457	+	CHG	TCCAG	0
chr5	54461459	-	CHG	CAGCC	0
chr5	54461460	+	CHH	AGCCA	0
chr5	54461461	+	CHH	GCCAC	0
chr5	54461463	+	CHH	CACCC	0
chr5	54461464	+	CHH	ACCCA	0
chr5	54461465	+	CHG	CCCAG	0
chr5	54461467	-	CHG	CAGCT	0
chr5	54461468	+	CHH	AGCTA	0
chr5	54461472	-	CHH	ATGAA	0
chr5	54461476	-	CHH	ATGTA	0
chr5	54461483	-	CHH	TAGAA	0
chr5	54461487	-	CHH	AAGAT	0
chr5	54461494	-	CHH	TTGGT	0
chr5	54461495	-	CHH	TGGTG	0
chr5	54461497	-	CHH	GTGGA	0
chr5	54461498	-	CHH	TGGAG	0
chr5	54461500	-	CHH	GAGGT	0
chr5	54461501	-	CHH	AGGTG	0
chr5	54461503	-	CHH	GTGGA	0
chr5	54461504	-	CHH	TGGAA	0
chr5	54461510	+	CHH	TTCTA	0
chr5	54461513	+	CHH	TACCA	0
chr5	54461514	+	CHG	ACCAG	0
chr5	54461516	-	CHG	CAGAG	0
chr5	54461518	-	CHH	GAGGT	0
chr5	54461519	-	CHH	AGGTC	0
chr5	54461521	+	CHH	GTCAA	0
chr5	54461524	-	CHH	AAGAG	0
chr5	54461526	-	CHH	GAGGA	0
chr5	54461527	-	CHH	AGGAT	0
chr5	54461532	-	CHH	TTGTA	0
chr5	54461535	-	CHH	TAGGG	0
chr5	54461536	-	CHH	AGGGA	0
chr5	54461537	-	CHH	GGGAT	0
chr5	54461541	-	CHH	TAGCC	0
chr5	54461542	+	CHH	AGCCT	0
chr5	54461543	+	CHH	GCCTC	0
chr5	54461545	+	CHH	CTCAA	0
chr5	54461548	-	CHH	AAGAA	0
chr5	54461552	-	CHH	ATGCC	0
chr5	54461553	+	CHH	TGCCA	0
chr5	54461554	+	CHG	GCCAG	0
chr5	54461556	-	CHG	CAGAT	0
chr5	54461559	-	CHH	ATGAG	0
chr5	54461561	-	CHH	GAGTG	0
chr5	54461563	-	CHH	GTGTG	0
chr5	54461565	-	CHH	GTGTC	0
chr5	54461567	+	CHG	GTCAG	0
chr5	54461569	-	CHG	CAGAA	0
chr5	54461573	-	CHH	AAGCC	0
chr5	54461574	+	CHH	AGCCT	0
chr5	54461575	+	CHG	GCCTG	0
chr5	54461577	-	CHG	CTGCT	0
chr5	54461578	+	CHH	TGCTC	0
chr5	54461580	+	CHH	CTCCT	0
chr5	54461581	+	CHH	TCCTA	0
chr5	54461584	+	CHH	TACCT	0
chr5	54461585	+	CHH	ACCTC	0
chr5	54461587	+	CHH	CTCTC	0
chr5	54461589	+	CG	CTCGC	0.888889
chr5	54461590	-	CG	TCGCC	1
chr5	54461591	+	CHH	CGCCA	0
chr5	54461592	+	CHG	GCCAG	0
chr5	54461594	-	CHG	CAGCT	0
chr5	54461595	+	CHG	AGCTG	0
chr5	54461597	-	CHG	CTGCG	0
chr5	54461598	+	CG	TGCGT	0.888889
chr5	54461599	-	CG	GCGTG	0.818182
chr5	54461601	-	CHH	GTGAC	0
chr5	54461603	+	CHH	GACTT	0
chr5	54461608	-	CHH	TAGGC	0
chr5	54461609	-	CHH	AGGCA	0
chr5	54461610	+	CHH	GGCAA	0
chr5	54461613	-	CHH	AAGTC	0
chr5	54461615	+	CHH	GTCAC	0
chr5	54461617	+	CHH	CACTT	0
chr5	54461622	-	CHH	AAGTA	0
chr5	54461625	+	CHH	TACCT	0
chr5	54461626	+	CHH	ACCTT	0
chr5	54461633	+	CHG	TTCAG	0
chr5	54461635	-	CHG	CAGTT	0
chr5	54461639	+	CHH	TTCCT	0
chr5	54461640	+	CHH	TCCTC	0
chr5	54461642	+	CHH	CTCAC	0
chr5	54461644	+	CHH	CACCT	0
chr5	54461645	+	CHG	ACCTG	0
chr5	54461647	-	CHG	CTGTA	0
chr5	54461654	-	CHH	TTGAA	0
chr5	54461657	+	CHG	AACAG	0
chr5	54461659	-	CHG	CAGGG	0
chr5	54461660	-	CHH	AGGGG	0
chr5	54461661	-	CHH	GGGGT	0
chr5	54461662	-	CHH	GGGTT	0
chr5	54461665	-	CHH	TTGAA	0
chr5	54461669	-	CHH	ATGGA	0
chr5	54461670	-	CHH	TGGAA	0
chr5	54461679	-	CHH	AAGCC	0
chr5	54461680	+	CHH	AGCCC	0
chr5	54461681	+	CHH	GCCCT	0
chr5	54461682	+	CHH	CCCTT	0
chr5	54461686	-	CHH	TTGCA	0
chr5	54461687	+	CHH	TGCAA	0
chr5	54461690	+	CHH	AACTC	0
chr5	54461692	+	CHH	CTCTA	0
chr5	54461698	-	CHH	AAGTC	0
chr5	54461700	+	CHH	GTCAA	0
chr5	54461707	+	CHH	AACAC	0
chr5	54461709	+	CHH	CACAC	0
chr5	54461711	+	CHH	CACTT	0
chr5	54461715	+	CHH	TACTA	0
chr5	54461719	-	CHH	AAGGT	0
chr5	54461720	-	CHH	AGGTG	0
chr5	54461722	-	CHH	GTGTT	0
chr5	54461729	-	CHH	AAGTG	0
chr5	54461731	-	CHH	GTGAC	0
chr5	54461733	+	CHH	GACCA	0
chr5	54461734	+	CHG	ACCAG	0
chr5	54461736	-	CHG	CAGGA	0
chr5	54461737	-	CHH	AGGAA	0
chr5	54461740	-	CHH	AAGGA	0
chr5	54461741	-	CHH	AGGAA	0
chr5	54461746	+	CHG	ATCAG	0
chr5	54461748	-	CHG	CAGAA	0
chr5	54461751	+	CHH	AACTA	0
chr5	54461755	+	CHH	AACCT	0
chr5	54461756	+	CHG	ACCTG	0
chr5	54461758	-	CHG	CTGGA	0
chr5	54461759	-	CHH	TGGAT	0
chr5	54461763	-	CHH	TTGTT	0
chr5	54461767	-	CHH	TAGCG	0
chr5	54461768	+	CG	AGCGA	1
chr5	54461769	-	CG	GCGAA	0.95
chr5	54461772	-	CHH	AAGAA	0
chr5	54461777	+	CHG	AACAG	0
chr5	54461779	-	CHG	CAGAA	0
chr5	54461782	-	CHH	AAGCC	0
chr5	54461783	+	CHH	AGCCA	0
chr5	54461784	+	CHH	GCCAC	0
chr5	54461786	+	CHH	CACCA	0
chr5	54461787	+	CHH	ACCAA	0
chr5	54461790	+	CHH	AACAA	0
chr5	54461793	-	CHH	AAGCC	0
chr5	54461794	+	CHH	AGCCT	0
chr5	54461795	+	CHH	GCCTA	0
chr5	54461799	+	CHG	ATCTG	0
chr5	54461801	-	CHG	CTGTC	0
chr5	54461803	+	CHH	GTCCT	0
chr5	54461804	+	CHH	TCCTT	0
chr5	54461808	-	CHH	TTGCA	0
chr5	54461809	+	CHH	TGCAA	0
chr5	54461816	-	CHH	TTGCT	0
chr5	54461817	+	CHH	TGCTC	0
chr5	54461819	+	CHH	CTCCA	0
chr5	54461820	+	CHH	TCCAA	0
chr5	54461823	-	CHH	AAGAG	0
chr5	54461825	-	CHH	GAGCC	0
chr5	54461826	+	CHH	AGCCT	0
chr5	54461827	+	CHH	GCCTA	0
chr5	54461833	-	CHH	TAGCA	0
chr5	54461834	+	CHH	AGCAA	0
chr5	54461840	-	CHH	TTGAA	0
chr5	54461845	+	CHG	TTCTG	0
chr5	54461847	-	CHG	CTGAG	0
chr5	54461849	-	CHH	GAGCC	0
chr5	54461850	+	CHH	AGCCT	0
chr5	54461851	+	CHH	GCCTC	0
chr5	54461853	+	CHH	CTCTA	0
chr5	54461857	-	CHH	AAGAA	0
chr5	54461862	+	CHH	AACTT	0
chr5	54461867	-	CHH	ATGCT	0
chr5	54461868	+	CHH	TGCTC	0
chr5	54461870	+	CHG	CTCAG	0
chr5	54461872	-	CHG	CAGGT	0
chr5	54461873	-	CHH	AGGTG	0
chr5	54461875	-	CHH	GTGGC	0
chr5	54461876	-	CHH	TGGCC	0
chr5	54461877	+	CHH	GGCCC	0
chr5	54461878	+	CHH	GCCCC	0
chr5	54461879	+	CHH	CCCCT	0
chr5	54461880	+	CHH	CCCTC	0
chr5	54461882	+	CHH	CTCCA	0
chr5	54461883	+	CHH	TCCAA	0
chr5	54461886	-	CHH	AAGTG	0
chr5	54461888	-	CHH	GTGTT	0
chr5	54461891	-	CHH	TTGGT	0
chr5	54461892	-	CHH	TGGTG	0
chr5	54461894	-	CHH	GTGCC	0
chr5	54461895	+	CHH	TGCCA	0
chr5	54461896	+	CHG	GCCAG	0
chr5	54461898	-	CHG	CAGAG	0
chr5	54461900	-	CHH	GAGCA	0
chr5	54461901	+	CHH	AGCAC	0
chr5	54461903	+	CHH	CACTC	0
chr5	54461905	+	CHH	CTCTT	0
chr5	54461908	-	CHH	TTGCC	0
chr5	54461909	+	CHH	TGCCT	0
chr5	54461910	+	CHH	GCCTT	0
chr5	54461913	-	CHH	TTGTA	0
chr5	54461917	+	CHH	ATCCT	0
chr5	54461918	+	CHH	TCCTC	0
chr5	54461920	+	CHH	CTCAC	0
chr5	54461922	+	CHH	CACCT	0
chr5	54461923	+	CHH	ACCTA	0
chr5	54461926	+	CG	TACGC	0.952381
chr5	54461927	-	CG	ACGCC	1
[truncated: 3,462 more rows]

## Sheet: KYSE30
chr	Position	+/- chain	cytosine pattern (CG/CHH/CHG)	cytosine sequence context	methy
chr5	54456716	+	CHG	ATCAG	0
chr5	54456718	-	CHG	CAGAG	0
chr5	54456720	-	CHH	GAGGT	0
chr5	54456721	-	CHH	AGGTT	0
chr5	54456727	-	CHH	TAGTC	0
chr5	54456729	+	CHH	GTCCC	0
chr5	54456730	+	CHH	TCCCC	0
chr5	54456731	+	CHH	CCCCC	0
chr5	54456732	+	CHH	CCCCC	0
chr5	54456733	+	CHH	CCCCC	0
chr5	54456734	+	CHH	CCCCA	0
chr5	54456735	+	CHH	CCCAA	0
chr5	54456741	-	CHH	TTGTT	0
chr5	54456746	-	CHH	TAGGA	0
chr5	54456747	-	CHH	AGGAT	0
chr5	54456755	+	CHH	AACTA	0
chr5	54456758	+	CHH	TACTT	0
chr5	54456761	-	CHH	TTGCA	0
chr5	54456762	+	CHG	TGCAG	0
chr5	54456764	-	CHG	CAGAA	0
chr5	54456778	+	CHH	ATCTT	0
chr5	54456783	-	CHH	TTGCT	0
chr5	54456784	+	CHH	TGCTT	0
chr5	54456787	+	CHH	TTCAC	0
chr5	54456789	+	CHH	CACTT	0
chr5	54456793	+	CHG	TTCCG	0
chr5	54456794	+	CG	TCCGG	0
chr5	54456795	-	CG	CCGGT	0
chr5	54456796	-	CHG	CGGTT	0
chr5	54456799	-	CHH	TTGGA	0
chr5	54456800	-	CHH	TGGAT	0
chr5	54456809	+	CHH	TTCTT	0
chr5	54456815	+	CHG	TTCCG	0
chr5	54456816	+	CG	TCCGG	0
chr5	54456817	-	CG	CCGGG	0
chr5	54456818	-	CHG	CGGGA	0
chr5	54456819	-	CHH	GGGAG	0
chr5	54456821	-	CHH	GAGGT	0
chr5	54456822	-	CHH	AGGTT	0
chr5	54456826	+	CHH	TTCAC	0
chr5	54456828	+	CHH	CACTA	0
chr5	54456831	-	CHH	TAGTT	0
chr5	54456834	-	CHH	TTGTA	0
chr5	54456839	+	CG	AACGT	0
chr5	54456840	-	CG	ACGTG	0
chr5	54456842	-	CHH	GTGGC	0
chr5	54456843	-	CHH	TGGCC	0
chr5	54456844	+	CHH	GGCCA	0
chr5	54456845	+	CHG	GCCAG	0
chr5	54456847	-	CHG	CAGTG	0
chr5	54456849	-	CHH	GTGAC	0
chr5	54456851	+	CHG	GACTG	0
chr5	54456853	-	CHG	CTGCC	0
chr5	54456854	+	CHH	TGCCA	0
chr5	54456855	+	CHH	GCCAA	0
chr5	54456858	+	CHH	AACTC	0
chr5	54456860	+	CHH	CTCAC	0
chr5	54456862	+	CHG	CACAG	0
chr5	54456864	-	CHG	CAGAC	0
chr5	54456866	+	CHG	GACAG	0
chr5	54456868	-	CHG	CAGAA	0
chr5	54456875	+	CHH	TACTT	0
chr5	54456879	-	CHH	TAGGG	0
chr5	54456880	-	CHH	AGGGC	0
chr5	54456881	-	CHH	GGGCT	0
chr5	54456882	+	CHG	GGCTG	0
chr5	54456884	-	CHG	CTGAA	0
chr5	54456887	-	CHH	AAGGA	0
chr5	54456888	-	CHH	AGGAA	0
chr5	54456891	+	CHG	AACTG	0
chr5	54456893	-	CHG	CTGCA	0
chr5	54456894	+	CHH	TGCAC	0
chr5	54456896	+	CHH	CACAA	0
chr5	54456900	-	CHH	AAGAG	0
chr5	54456902	-	CHH	GAGTT	0
chr5	54456906	-	CHH	TTGGA	0
chr5	54456907	-	CHH	TGGAC	0
chr5	54456909	+	CHH	GACCA	0
chr5	54456910	+	CHH	ACCAT	0
chr5	54456913	+	CHH	ATCCC	0
chr5	54456914	+	CHH	TCCCA	0
chr5	54456915	+	CHH	CCCAC	0
chr5	54456917	+	CHH	CACTT	0
chr5	54456920	+	CHG	TTCAG	0
chr5	54456922	-	CHG	CAGCG	0
chr5	54456923	+	CG	AGCGT	0
chr5	54456924	-	CG	GCGTG	0
chr5	54456926	-	CHH	GTGTT	0
chr5	54456929	-	CHH	TTGGC	0
chr5	54456930	-	CHH	TGGCT	0
chr5	54456931	+	CHH	GGCTT	0
chr5	54456936	+	CHH	TTCCC	0
chr5	54456937	+	CHH	TCCCT	0
chr5	54456938	+	CHG	CCCTG	0
chr5	54456940	-	CHG	CTGCA	0
chr5	54456941	+	CHH	TGCAA	0
chr5	54456945	+	CHG	ATCAG	0
chr5	54456947	-	CHG	CAGTT	0
chr5	54456951	-	CHH	TTGGA	0
chr5	54456952	-	CHH	TGGAG	0
chr5	54456954	-	CHH	GAGAA	0
chr5	54456958	+	CG	ATCGG	0
chr5	54456959	-	CG	TCGGA	0
chr5	54456960	-	CHG	CGGAG	0
chr5	54456962	-	CHH	GAGCC	0
chr5	54456963	+	CHH	AGCCC	0
chr5	54456964	+	CHH	GCCCC	0
chr5	54456965	+	CHG	CCCCG	0
chr5	54456966	+	CG	CCCGC	0
chr5	54456967	-	CG	CCGCC	0
chr5	54456968	+	CHH	CGCCC	0
chr5	54456969	+	CHH	GCCCA	0
chr5	54456970	+	CHH	CCCAA	0
chr5	54456973	-	CHH	AAGCA	0
chr5	54456974	+	CHH	AGCAA	0
chr5	54456977	-	CHH	AAGGA	0
chr5	54456978	-	CHH	AGGAA	0
chr5	54456981	-	CHH	AAGTA	0
chr5	54456984	-	CHH	TAGAA	0
chr5	54456988	+	CHH	ATCTT	0
chr5	54456993	-	CHH	TTGCA	0
chr5	54456994	+	CHH	TGCAA	0
chr5	54456997	-	CHH	AAGAA	0
chr5	54457004	+	CHH	AACTA	0
chr5	54457007	+	CG	TACGG	0
chr5	54457008	-	CG	ACGGA	0
chr5	54457009	-	CHG	CGGAG	0
chr5	54457011	-	CHH	GAGTA	0
chr5	54457015	+	CHH	AACTT	0
chr5	54457019	+	CHH	TTCCC	0
chr5	54457020	+	CHH	TCCCC	0
chr5	54457021	+	CHH	CCCCA	0
chr5	54457022	+	CHH	CCCAT	0
chr5	54457025	+	CHH	ATCTT	0
chr5	54457028	+	CHH	TTCCA	0
chr5	54457029	+	CHH	TCCAC	0
chr5	54457031	+	CHH	CACAA	0
chr5	54457034	-	CHH	AAGAT	0
chr5	54457040	-	CHH	AAGAT	0
chr5	54457044	+	CHH	TTCTA	0
chr5	54457047	-	CHH	TAGGA	0
chr5	54457048	-	CHH	AGGAT	0
chr5	54457051	+	CHG	ATCTG	0
chr5	54457053	-	CHG	CTGAA	0
chr5	54457056	-	CHH	AAGGA	0
chr5	54457057	-	CHH	AGGAG	0
chr5	54457059	-	CHH	GAGAA	0
chr5	54457062	+	CHH	AACCT	0
chr5	54457063	+	CHG	ACCTG	0
chr5	54457065	-	CHG	CTGCA	0
chr5	54457066	+	CHH	TGCAT	0
chr5	54457072	-	CHH	TAGAT	0
chr5	54457077	+	CHH	TTCTT	0
chr5	54457080	-	CHH	TTGTT	0
chr5	54457083	-	CHH	TTGGT	0
chr5	54457084	-	CHH	TGGTA	0
chr5	54457092	+	CHG	ATCTG	0
chr5	54457094	-	CHG	CTGCC	0
chr5	54457095	+	CHH	TGCCT	0
chr5	54457096	+	CHH	GCCTT	0
chr5	54457099	-	CHH	TTGCA	0
chr5	54457100	+	CHH	TGCAT	0
chr5	54457105	-	CHH	ATGCT	0
chr5	54457106	+	CHG	TGCTG	0
chr5	54457108	-	CHG	CTGTT	0
chr5	54457118	-	CHH	TTGCT	0
chr5	54457119	+	CHH	TGCTT	0
chr5	54457124	+	CHH	TTCAT	0
chr5	54457134	+	CHH	AACAA	0
chr5	54457142	+	CHH	TACCA	0
chr5	54457143	+	CHG	ACCAG	0
chr5	54457145	-	CHG	CAGGA	0
chr5	54457146	-	CHH	AGGAC	0
chr5	54457148	+	CHH	GACAA	0
chr5	54457153	+	CHH	TACTT	0
chr5	54457157	+	CHH	TTCCT	0
chr5	54457158	+	CHH	TCCTA	0
chr5	54457164	+	CHH	TTCAT	0
chr5	54457169	-	CHH	TTGAA	0
chr5	54457173	+	CG	AACGT	0
chr5	54457174	-	CG	ACGTT	0
chr5	54457177	-	CHH	TTGTA	0
chr5	54457181	+	CG	ATCGG	0
chr5	54457182	-	CG	TCGGG	0
chr5	54457183	-	CHG	CGGGA	0
chr5	54457184	-	CHH	GGGAA	0
chr5	54457188	-	CHH	AAGCT	0
chr5	54457189	+	CHH	AGCTT	0
chr5	54457192	+	CHH	TTCAT	0
chr5	54457199	+	CHH	AACTA	0
chr5	54457203	+	CHH	ATCAT	0
chr5	54457206	+	CHH	ATCAA	0
chr5	54457210	-	CHH	AAGAG	0
chr5	54457212	-	CHH	GAGCC	0
chr5	54457213	+	CHH	AGCCA	0
chr5	54457214	+	CHG	GCCAG	0
chr5	54457216	-	CHG	CAGAA	0
chr5	54457220	+	CHH	ATCTC	0
chr5	54457222	+	CHH	CTCAT	0
chr5	54457225	+	CHH	ATCCT	0
chr5	54457226	+	CHH	TCCTT	0
chr5	54457230	-	CHH	TTGTA	0
chr5	54457234	+	CHH	AACTT	0
chr5	54457237	+	CHH	TTCTA	0
chr5	54457240	-	CHH	TAGGA	0
chr5	54457241	-	CHH	AGGAG	0
chr5	54457243	-	CHH	GAGTT	0
chr5	54457248	-	CHH	ATGCT	0
chr5	54457249	+	CHH	TGCTC	0
chr5	54457251	+	CHH	CTCCC	0
chr5	54457252	+	CHH	TCCCC	0
chr5	54457253	+	CHH	CCCCT	0
chr5	54457254	+	CHG	CCCTG	0
chr5	54457256	-	CHG	CTGAA	0
chr5	54457261	+	CHH	ATCAA	0
chr5	54457265	-	CHH	ATGTT	0
chr5	54457271	-	CHH	TAGCT	0
chr5	54457272	+	CHH	AGCTT	0
chr5	54457275	+	CHH	TTCTT	0
chr5	54457279	-	CHH	TAGAT	0
chr5	54457282	-	CHH	ATGGT	0
chr5	54457283	-	CHH	TGGTA	0
chr5	54457289	-	CHH	AAGAA	0
chr5	54457294	+	CHH	TTCTA	0
chr5	54457299	+	CHH	TTCCA	0
chr5	54457300	+	CHH	TCCAA	0
chr5	54457314	+	CHH	TTCCT	0
chr5	54457315	+	CHH	TCCTT	0
chr5	54457322	+	CHH	TACCA	0
chr5	54457323	+	CHH	ACCAT	0
chr5	54457326	+	CHH	ATCTT	0
chr5	54457329	+	CHH	TTCCT	0
chr5	54457330	+	CHG	TCCTG	0
chr5	54457332	-	CHG	CTGAA	0
chr5	54457335	-	CHH	AAGAA	0
chr5	54457342	+	CHH	TACTT	0
chr5	54457348	-	CHH	AAGTG	0
chr5	54457350	-	CHH	GTGTG	0
chr5	54457352	-	CHH	GTGCC	0
chr5	54457353	+	CHH	TGCCC	0
chr5	54457354	+	CHH	GCCCA	0
chr5	54457355	+	CHH	CCCAT	0
chr5	54457358	-	CHH	ATGGC	0
chr5	54457359	-	CHH	TGGCT	0
chr5	54457360	+	CHH	GGCTA	0
chr5	54457367	+	CHH	TTCAC	0
chr5	54457369	+	CHH	CACAA	0
chr5	54457377	+	CHH	ATCTT	0
chr5	54457384	+	CHH	TTCTC	0
chr5	54457386	+	CHH	CTCCT	0
chr5	54457387	+	CHH	TCCTC	0
chr5	54457389	+	CHH	CTCTC	0
chr5	54457391	+	CHH	CTCTT	0
chr5	54457394	-	CHH	TTGTA	0
chr5	54457398	+	CHH	AACTA	0
chr5	54457401	-	CHH	TAGCA	0
chr5	54457402	+	CHH	AGCAT	0
chr5	54457405	+	CHG	ATCTG	0
chr5	54457407	-	CHG	CTGGA	0
chr5	54457408	-	CHH	TGGAG	0
chr5	54457410	-	CHH	GAGAA	0
chr5	54457415	-	CHH	ATGTC	0
chr5	54457417	+	CHH	GTCCC	0
chr5	54457418	+	CHH	TCCCT	0
chr5	54457419	+	CHH	CCCTT	0
chr5	54457422	+	CHH	TTCCC	0
chr5	54457423	+	CHG	TCCCG	0
chr5	54457424	+	CG	CCCGT	0.555556
chr5	54457425	-	CG	CCGTC	0.555556
chr5	54457427	+	CHH	GTCAT	0
chr5	54457434	-	CHH	TAGCC	0
chr5	54457435	+	CHH	AGCCA	0
chr5	54457436	+	CHH	GCCAC	0
chr5	54457438	+	CHH	CACAC	0
chr5	54457440	+	CHG	CACAG	0
chr5	54457442	-	CHG	CAGCT	0
chr5	54457443	+	CHH	AGCTC	0
chr5	54457445	+	CHH	CTCTC	0
chr5	54457447	+	CHH	CTCAT	0
chr5	54457450	-	CHH	ATGAA	0
chr5	54457455	-	CHH	TAGTG	0
chr5	54457457	-	CHH	GTGCT	0
chr5	54457458	+	CHG	TGCTG	0
chr5	54457460	-	CHG	CTGGG	0
chr5	54457461	-	CHH	TGGGC	0
chr5	54457462	-	CHH	GGGCA	0
chr5	54457463	+	CHH	GGCAT	0
chr5	54457471	-	CHH	TAGTT	0
chr5	54457476	+	CHH	AACAT	0
chr5	54457481	-	CHH	ATGTT	0
chr5	54457485	-	CHH	TTGTG	0
chr5	54457487	-	CHH	GTGGC	0
chr5	54457488	-	CHH	TGGCT	0
chr5	54457489	+	CHH	GGCTA	0
chr5	54457499	-	CHH	ATGTT	0
chr5	54457502	-	CHH	TTGTC	0
chr5	54457504	+	CHH	GTCTT	0
chr5	54457508	+	CHH	TTCTT	0
chr5	54457513	+	CHG	ATCTG	0
chr5	54457515	-	CHG	CTGAA	0
chr5	54457519	+	CHH	AACAA	0
chr5	54457526	+	CHH	TTCTC	0
chr5	54457528	+	CHH	CTCAA	0
chr5	54457532	-	CHH	AAGAT	0
chr5	54457535	-	CHH	ATGAA	0
chr5	54457541	-	CHH	ATGTC	0
chr5	54457543	+	CHG	GTCAG	0
chr5	54457545	-	CHG	CAGCT	0
chr5	54457546	+	CHH	AGCTT	0
chr5	54457550	+	CHH	TACCA	0
chr5	54457551	+	CHG	ACCAG	0
chr5	54457553	-	CHG	CAGAT	0
chr5	54457560	-	CHH	TTGCT	0
chr5	54457561	+	CHH	TGCTA	0
chr5	54457568	+	CHH	ATCCA	0
chr5	54457569	+	CHH	TCCAA	0
chr5	54457575	+	CHH	AACAT	0
chr5	54457582	+	CHH	AACTT	0
chr5	54457585	-	CHH	TTGGT	0
chr5	54457586	-	CHH	TGGTT	0
chr5	54457593	+	CHG	TTCAG	0
chr5	54457595	-	CHG	CAGAG	0
chr5	54457597	-	CHH	GAGGG	0
chr5	54457598	-	CHH	AGGGC	0
chr5	54457599	-	CHH	GGGCA	0
chr5	54457600	+	CHG	GGCAG	0
chr5	54457602	-	CHG	CAGTA	0
chr5	54457605	-	CHH	TAGTG	0
chr5	54457607	-	CHH	GTGTT	0
chr5	54457611	-	CHH	TAGGC	0
chr5	54457612	-	CHH	AGGCT	0
chr5	54457613	+	CHH	GGCTA	0
chr5	54457619	+	CHH	TTCTC	0
chr5	54457621	+	CHH	CTCCA	0
chr5	54457622	+	CHH	TCCAA	0
chr5	54457629	-	CHH	AAGCT	0
chr5	54457630	+	CHH	AGCTA	0
chr5	54457633	-	CHH	TAGCT	0
chr5	54457634	+	CHH	AGCTA	0
chr5	54457637	+	CHG	TACAG	0
chr5	54457639	-	CHG	CAGAA	0
chr5	54457644	+	CHG	ATCTG	0
chr5	54457646	-	CHG	CTGTT	0
chr5	54457653	-	CHH	AAGAC	0
chr5	54457655	+	CHH	GACTT	0
chr5	54457658	-	CHH	TTGCC	0
chr5	54457659	+	CHH	TGCCA	0
chr5	54457660	+	CHH	GCCAA	0
chr5	54457663	-	CHH	AAGGT	0
chr5	54457664	-	CHH	AGGTC	0
chr5	54457666	+	CHH	GTCAC	0
chr5	54457668	+	CHH	CACTT	0
chr5	54457672	-	CHH	TAGCA	0
chr5	54457673	+	CHH	AGCAC	0
chr5	54457675	+	CHH	CACAA	0
chr5	54457679	-	CHH	AAGGT	0
chr5	54457680	-	CHH	AGGTC	0
chr5	54457682	+	CHH	GTCAT	0
chr5	54457685	-	CHH	ATGAG	0
chr5	54457687	-	CHH	GAGGC	0
chr5	54457688	-	CHH	AGGCA	0
chr5	54457689	+	CHH	GGCAT	0
chr5	54457693	+	CHG	TACAG	0
chr5	54457695	-	CHG	CAGAC	0
chr5	54457697	+	CHG	GACAG	0
chr5	54457699	-	CHG	CAGCA	0
chr5	54457700	+	CHH	AGCAT	0
chr5	54457704	-	CHH	TAGGC	0
chr5	54457705	-	CHH	AGGCT	0
chr5	54457706	+	CHH	GGCTT	0
chr5	54457710	-	CHH	TTGGC	0
chr5	54457711	-	CHH	TGGCC	0
chr5	54457712	+	CHH	GGCCT	0
chr5	54457713	+	CHH	GCCTC	0
chr5	54457715	+	CHH	CTCAA	0
chr5	54457718	-	CHH	AAGCT	0
chr5	54457719	+	CHH	AGCTA	0
chr5	54457722	+	CHH	TACCT	0
chr5	54457723	+	CHG	ACCTG	0
chr5	54457725	-	CHG	CTGGG	0
chr5	54457726	-	CHH	TGGGT	0
chr5	54457727	-	CHH	GGGTT	0
chr5	54457730	+	CHH	TTCAA	0
chr5	54457734	+	CHH	AACCC	0
chr5	54457735	+	CHH	ACCCC	0
chr5	54457736	+	CHH	CCCCT	0
chr5	54457737	+	CHG	CCCTG	0
chr5	54457739	-	CHG	CTGCT	0
chr5	54457740	+	CHH	TGCTC	0
chr5	54457742	+	CHH	CTCTT	0
chr5	54457747	-	CHH	TTGTT	0
chr5	54457753	-	CHH	TTGCT	0
chr5	54457754	+	CHH	TGCTA	0
chr5	54457758	-	CHH	ATGTG	0
chr5	54457760	-	CHH	GTGGC	0
chr5	54457761	-	CHH	TGGCT	0
chr5	54457762	+	CHH	GGCTT	0
chr5	54457765	+	CHH	TTCTT	0
chr5	54457770	+	CHH	AACTT	0
chr5	54457773	+	CHH	TTCTC	0
chr5	54457775	+	CHG	CTCTG	0
chr5	54457777	-	CHG	CTGTG	0
chr5	54457779	-	CHH	GTGCC	0
chr5	54457780	+	CHH	TGCCT	0
chr5	54457781	+	CHG	GCCTG	0
chr5	54457783	-	CHG	CTGTT	0
chr5	54457787	+	CHH	TTCTC	0
chr5	54457789	+	CHH	CTCAT	0
chr5	54457794	-	CHH	TTGTA	0
chr5	54457801	-	CHH	ATGGG	0
chr5	54457802	-	CHH	TGGGC	0
chr5	54457803	-	CHH	GGGCT	0
chr5	54457804	+	CHH	GGCTA	0
chr5	54457808	+	CHH	ATCAA	0
chr5	54457813	-	CHH	TAGTA	0
chr5	54457816	+	CHG	TACCG	0
chr5	54457817	+	CG	ACCGC	1
chr5	54457818	-	CG	CCGCC	0.888889
chr5	54457819	+	CHH	CGCCT	0
chr5	54457820	+	CHH	GCCTT	0
chr5	54457823	+	CHH	TTCTT	0
chr5	54457828	-	CHH	AAGAT	0
chr5	54457832	-	CHH	TTGTT	0
chr5	54457836	-	CHH	TTGGA	0
chr5	54457837	-	CHH	TGGAA	0
chr5	54457844	-	CHH	AAGTC	0
chr5	54457846	+	CHG	GTCTG	0
chr5	54457848	-	CHG	CTGTT	0
chr5	54457855	-	CHH	TAGTA	0
chr5	54457866	-	CHH	AAGTA	0
chr5	54457869	+	CHH	TACTT	0
chr5	54457875	+	CHH	TACAC	0
chr5	54457877	+	CHG	CACTG	0
chr5	54457879	-	CHG	CTGCT	0
chr5	54457880	+	CHH	TGCTT	0
chr5	54457883	-	CHH	TTGCT	0
chr5	54457884	+	CHH	TGCTC	0
chr5	54457886	+	CHG	CTCTG	0
chr5	54457888	-	CHG	CTGTG	0
chr5	54457890	-	CHH	GTGCC	0
chr5	54457891	+	CHH	TGCCA	0
chr5	54457892	+	CHG	GCCAG	0
chr5	54457894	-	CHG	CAGAC	0
chr5	54457896	+	CHH	GACAC	0
chr5	54457898	+	CHG	CACTG	0
chr5	54457900	-	CHG	CTGTT	0
chr5	54457903	+	CHH	TTCTA	0
chr5	54457908	+	CHH	AACCA	0
chr5	54457909	+	CHH	ACCAT	0
chr5	54457916	-	CHH	TAGTC	0
chr5	54457918	+	CHH	GTCAA	0
chr5	54457942	-	CHH	AAGGC	0
chr5	54457943	-	CHH	AGGCC	0
chr5	54457944	+	CHG	GGCCG	0
chr5	54457945	+	CG	GCCGG	0.833333
chr5	54457946	-	CG	CCGGG	0.833333
chr5	54457947	-	CHG	CGGGC	0
chr5	54457948	-	CHH	GGGCG	0
chr5	54457949	+	CG	GGCGC	0.833333
chr5	54457950	-	CG	GCGCG	1
chr5	54457951	+	CG	CGCGG	1
chr5	54457952	-	CG	GCGGT	0.916667
chr5	54457953	-	CHG	CGGTG	0
chr5	54457955	-	CHH	GTGGC	0
chr5	54457956	-	CHH	TGGCT	0
chr5	54457957	+	CHH	GGCTC	0
chr5	54457959	+	CHH	CTCAC	0
chr5	54457961	+	CG	CACGC	0.777778
chr5	54457962	-	CG	ACGCC	0.785714
chr5	54457963	+	CHH	CGCCT	0
chr5	54457964	+	CHG	GCCTG	0
chr5	54457966	-	CHG	CTGTA	0
chr5	54457971	+	CHH	ATCCC	0
chr5	54457972	+	CHH	TCCCA	0
chr5	54457973	+	CHG	CCCAG	0
chr5	54457975	-	CHG	CAGCA	0
chr5	54457976	+	CHH	AGCAC	0
chr5	54457978	+	CHH	CACTT	0
chr5	54457983	-	CHH	TAGGA	0
chr5	54457984	-	CHH	AGGAG	0
chr5	54457986	-	CHH	GAGGC	0
chr5	54457987	-	CHH	AGGCC	0
chr5	54457988	+	CHG	GGCCG	0
chr5	54457989	+	CG	GCCGA	0.9
chr5	54457990	-	CG	CCGAG	0.666667
chr5	54457992	-	CHH	GAGGC	0
chr5	54457993	-	CHH	AGGCA	0
chr5	54457994	+	CHG	GGCAG	0
chr5	54457996	-	CHG	CAGGC	0
chr5	54457997	-	CHH	AGGCA	0
chr5	54457998	+	CHG	GGCAG	0
chr5	54458000	-	CHG	CAGAT	0
chr5	54458003	+	CHH	ATCAC	0
chr5	54458005	+	CHH	CACTT	0
chr5	54458010	-	CHH	AAGGT	0
chr5	54458011	-	CHH	AGGTC	0
chr5	54458013	+	CHG	GTCAG	0
chr5	54458015	-	CHG	CAGGA	0
chr5	54458016	-	CHH	AGGAG	0
chr5	54458018	-	CHH	GAGTT	0
chr5	54458022	-	CHH	TAGAG	0
chr5	54458024	-	CHH	GAGAC	0
chr5	54458026	+	CHH	GACTA	0
chr5	54458029	-	CHH	TAGCC	0
chr5	54458030	+	CHH	AGCCT	0
chr5	54458031	+	CHG	GCCTG	0
chr5	54458033	-	CHG	CTGGC	0
chr5	54458034	-	CHH	TGGCC	0
chr5	54458035	+	CHH	GGCCA	0
chr5	54458036	+	CHH	GCCAA	0
chr5	54458042	-	CHH	ATGGT	0
chr5	54458043	-	CHH	TGGTG	0
chr5	54458045	-	CHH	GTGAA	0
chr5	54458049	+	CHH	AACCC	0
chr5	54458050	+	CHH	ACCCC	0
chr5	54458051	+	CHH	CCCCA	0
chr5	54458052	+	CHH	CCCAT	0
chr5	54458055	+	CHH	ATCTC	0
chr5	54458057	+	CHH	CTCTA	0
chr5	54458066	-	CHH	TAGTA	0
chr5	54458069	+	CHH	TACAA	0
chr5	54458078	-	CHH	TAGCC	0
chr5	54458079	+	CHH	AGCCA	0
chr5	54458080	+	CHG	GCCAG	0
chr5	54458082	-	CHG	CAGGT	0
chr5	54458083	-	CHH	AGGTG	0
chr5	54458085	-	CHH	GTGTG	0
chr5	54458087	-	CHH	GTGGT	0
chr5	54458088	-	CHH	TGGTG	0
chr5	54458090	-	CHH	GTGGT	0
chr5	54458091	-	CHH	TGGTG	0
chr5	54458093	-	CHH	GTGGG	0
chr5	54458094	-	CHH	TGGGC	0
chr5	54458095	-	CHH	GGGCA	0
chr5	54458096	+	CHH	GGCAC	0
chr5	54458098	+	CHH	CACCT	0
chr5	54458099	+	CHG	ACCTG	0
chr5	54458101	-	CHG	CTGTA	0
chr5	54458106	+	CHH	ATCCC	0
chr5	54458107	+	CHH	TCCCA	0
chr5	54458108	+	CHG	CCCAG	0
chr5	54458110	-	CHG	CAGCT	0
chr5	54458111	+	CHH	AGCTA	0
chr5	54458116	+	CHG	TTCAG	0
chr5	54458118	-	CHG	CAGGA	0
chr5	54458119	-	CHH	AGGAG	0
chr5	54458121	-	CHH	GAGGC	0
chr5	54458122	-	CHH	AGGCT	0
chr5	54458123	+	CHG	GGCTG	0
chr5	54458125	-	CHG	CTGAG	0
chr5	54458127	-	CHH	GAGGC	0
chr5	54458128	-	CHH	AGGCA	0
chr5	54458129	+	CHG	GGCAG	0
chr5	54458131	-	CHG	CAGGA	0
chr5	54458132	-	CHH	AGGAG	0
chr5	54458134	-	CHH	GAGAA	0
chr5	54458138	+	CG	ATCGC	0.764706
chr5	54458139	-	CG	TCGCT	1
chr5	54458140	+	CHH	CGCTT	0
chr5	54458143	-	CHH	TTGAA	0
chr5	54458146	+	CHH	AACCC	0
chr5	54458147	+	CHH	ACCCA	0
chr5	54458148	+	CHG	CCCAG	0
chr5	54458150	-	CHG	CAGAG	0
chr5	54458152	-	CHH	GAGGC	0
chr5	54458153	-	CHH	AGGCA	0
chr5	54458154	+	CHG	GGCAG	0
chr5	54458156	-	CHG	CAGAG	0
chr5	54458158	-	CHH	GAGGT	0
chr5	54458159	-	CHH	AGGTT	0
chr5	54458162	-	CHH	TTGCA	0
chr5	54458163	+	CHG	TGCAG	0
chr5	54458165	-	CHG	CAGTG	0
chr5	54458167	-	CHH	GTGAG	0
chr5	54458169	-	CHH	GAGCT	0
chr5	54458170	+	CHG	AGCTG	0
chr5	54458172	-	CHG	CTGAA	0
chr5	54458177	+	CG	ATCGC	0.923077
chr5	54458178	-	CG	TCGCG	1
chr5	54458179	+	CG	CGCGC	0.846154
chr5	54458180	-	CG	GCGCT	1
chr5	54458181	+	CHH	CGCTA	0
chr5	54458184	+	CHG	TACTG	0
chr5	54458186	-	CHG	CTGCA	0
chr5	54458187	+	CHH	TGCAC	0
chr5	54458189	+	CHH	CACTC	0
chr5	54458191	+	CHH	CTCCA	0
chr5	54458192	+	CHG	TCCAG	0
chr5	54458194	-	CHG	CAGCC	0
chr5	54458195	+	CHH	AGCCT	0
chr5	54458196	+	CHG	GCCTG	0
chr5	54458198	-	CHG	CTGGG	0
chr5	54458199	-	CHH	TGGGC	0
chr5	54458200	-	CHH	GGGCG	0
chr5	54458201	+	CG	GGCGA	0.75
chr5	54458202	-	CG	GCGAC	0.888889
chr5	54458204	+	CHG	GACAG	0
chr5	54458206	-	CHG	CAGAG	0
chr5	54458208	-	CHH	GAGCA	0
chr5	54458209	+	CHH	AGCAA	0
chr5	54458212	-	CHH	AAGCC	0
chr5	54458213	+	CHH	AGCCT	0
chr5	54458214	+	CHG	GCCTG	0
chr5	54458216	-	CHG	CTGCA	0
chr5	54458217	+	CHH	TGCAT	0
chr5	54458220	+	CHH	ATCTT	0
chr5	54458238	-	CHH	AAGGA	0
chr5	54458239	-	CHH	AGGAC	0
chr5	54458241	+	CHH	GACAT	0
chr5	54458246	-	CHH	TAGCT	0
chr5	54458247	+	CHH	AGCTA	0
chr5	54458252	-	CHH	ATGTT	0
chr5	54458255	+	CHH	TTCTC	0
chr5	54458257	+	CHH	CTCTC	0
chr5	54458259	+	CHH	CTCAT	0
chr5	54458262	+	CHH	ATCTA	0
chr5	54458266	+	CHH	AACTT	0
chr5	54458272	+	CHG	TTCTG	0
chr5	54458274	-	CHG	CTGAT	0
chr5	54458277	-	CHH	ATGAC	0
chr5	54458279	+	CHH	GACAT	0
chr5	54458282	+	CHH	ATCTT	0
chr5	54458285	+	CHG	TTCAG	0
chr5	54458287	-	CHG	CAGTC	0
chr5	54458289	+	CHH	GTCCT	0
chr5	54458290	+	CHH	TCCTA	0
chr5	54458297	+	CHH	TTCAC	0
chr5	54458299	+	CHG	CACTG	0
chr5	54458301	-	CHG	CTGTA	0
chr5	54458309	-	CHH	AAGTT	0
chr5	54458312	-	CHH	TTGAG	0
chr5	54458314	-	CHH	GAGTT	0
chr5	54458319	-	CHH	TTGAT	0
chr5	54458322	+	CHH	ATCAA	0
chr5	54458326	+	CHH	AACTA	0
chr5	54458332	+	CHH	TACCT	0
chr5	54458333	+	CHH	ACCTC	0
chr5	54458335	+	CHH	CTCAC	0
chr5	54458337	+	CHH	CACTC	0
chr5	54458339	+	CHG	CTCAG	0
chr5	54458341	-	CHG	CAGGC	0
chr5	54458342	-	CHH	AGGCA	0
chr5	54458343	+	CHH	GGCAA	0
chr5	54458347	+	CHH	ATCAA	0
chr5	54458350	-	CHH	AAGCT	0
chr5	54458351	+	CHH	AGCTT	0
chr5	54458354	+	CHH	TTCTA	0
chr5	54458359	+	CHH	ATCCA	0
chr5	54458360	+	CHH	TCCAA	0
chr5	54458363	+	CHH	AACAA	0
chr5	54458367	+	CHH	AACCA	0
chr5	54458368	+	CHH	ACCAA	0
chr5	54458374	-	CHH	TAGTG	0
chr5	54458376	-	CHH	GTGAT	0
chr5	54458379	+	CHH	ATCTA	0
chr5	54458390	+	CHH	TTCAC	0
chr5	54458392	+	CHH	CACAT	0
chr5	54458399	-	CHH	ATGTG	0
chr5	54458401	-	CHH	GTGAA	0
chr5	54458404	-	CHH	AAGTC	0
chr5	54458406	+	CHG	GTCAG	0
chr5	54458408	-	CHG	CAGAA	0
chr5	54458412	+	CHH	ATCTT	0
chr5	54458415	+	CHH	TTCTA	0
chr5	54458422	+	CHH	AACAT	0
chr5	54458437	+	CHH	TTCTA	0
chr5	54458440	-	CHH	TAGGG	0
chr5	54458441	-	CHH	AGGGA	0
chr5	54458442	-	CHH	GGGAA	0
chr5	54458446	-	CHH	AAGTT	0
chr5	54458449	-	CHH	TTGAT	0
chr5	54458457	-	CHH	ATGCC	0
chr5	54458458	+	CHH	TGCCT	0
chr5	54458459	+	CHH	GCCTA	0
chr5	54458463	+	CG	AACGC	1
chr5	54458464	-	CG	ACGCC	1
chr5	54458465	+	CHH	CGCCA	0
chr5	54458466	+	CHH	GCCAT	0
chr5	54458473	-	CHH	ATGGC	0
chr5	54458474	-	CHH	TGGCA	0
chr5	54458475	+	CHH	GGCAA	0
chr5	54458478	+	CHH	AACCA	0
chr5	54458479	+	CHH	ACCAC	0
chr5	54458481	+	CHG	CACAG	0
chr5	54458483	-	CHG	CAGTG	0
chr5	54458485	-	CHH	GTGAG	0
chr5	54458487	-	CHH	GAGGT	0
chr5	54458488	-	CHH	AGGTC	0
chr5	54458490	+	CHH	GTCTT	0
chr5	54458497	+	CHH	TTCCT	0
chr5	54458498	+	CHH	TCCTC	0
chr5	54458500	+	CHH	CTCTT	0
chr5	54458508	-	CHH	TTGAA	0
chr5	54458511	-	CHH	AAGGT	0
chr5	54458512	-	CHH	AGGTC	0
chr5	54458514	+	CHH	GTCCA	0
chr5	54458515	+	CHH	TCCAC	0
chr5	54458517	+	CHG	CACTG	0
chr5	54458519	-	CHG	CTGAG	0
chr5	54458521	-	CHH	GAGGA	0
chr5	54458522	-	CHH	AGGAA	0
chr5	54458526	-	CHH	AAGAA	0
chr5	54458531	-	CHH	AAGCC	0
chr5	54458532	+	CHH	AGCCC	0
chr5	54458533	+	CHH	GCCCA	0
chr5	54458534	+	CHH	CCCAA	0
chr5	54458537	-	CHH	AAGCA	0
chr5	54458538	+	CHH	AGCAC	0
chr5	54458540	+	CHH	CACAT	0
chr5	54458543	-	CHH	ATGCC	0
chr5	54458544	+	CHH	TGCCA	0
chr5	54458545	+	CHH	GCCAT	0
chr5	54458549	-	CHH	TTGAA	0
chr5	54458552	+	CHH	AACTA	0
chr5	54458557	+	CHH	ATCAT	0
chr5	54458561	+	CHH	TTCTT	0
chr5	54458564	+	CHG	TTCAG	0
chr5	54458566	-	CHG	CAGTT	0
chr5	54458570	+	CHG	TACAG	0
chr5	54458572	-	CHG	CAGCA	0
chr5	54458573	+	CHG	AGCAG	0
chr5	54458575	-	CHG	CAGCC	0
chr5	54458576	+	CHH	AGCCA	0
chr5	54458577	+	CHG	GCCAG	0
chr5	54458579	-	CHG	CAGAT	0
chr5	54458583	+	CG	TACGT	0.857143
chr5	54458584	-	CG	ACGTG	1
chr5	54458586	-	CHH	GTGGG	0
chr5	54458587	-	CHH	TGGGT	0
chr5	54458588	-	CHH	GGGTG	0
chr5	54458590	-	CHH	GTGCA	0
chr5	54458591	+	CHH	TGCAA	0
chr5	54458596	-	CHH	TAGCT	0
chr5	54458597	+	CHH	AGCTC	0
chr5	54458599	+	CHH	CTCAT	0
chr5	54458603	-	CHH	TAGGT	0
chr5	54458604	-	CHH	AGGTT	0
chr5	54458611	+	CHH	TTCTC	0
chr5	54458613	+	CHH	CTCTT	0
chr5	54458619	+	CHH	ATCAC	0
chr5	54458621	+	CHH	CACTA	0
chr5	54458624	+	CHH	TACAA	0
chr5	54458628	+	CHH	AACCT	0
chr5	54458629	+	CHH	ACCTT	0
chr5	54458632	+	CHH	TTCTA	0
chr5	54458638	+	CHH	AACCC	0
chr5	54458639	+	CHH	ACCCT	0
chr5	54458640	+	CHH	CCCTT	0
chr5	54458643	+	CHH	TTCTT	0
chr5	54458647	-	CHH	TAGCC	0
chr5	54458648	+	CHH	AGCCT	0
chr5	54458649	+	CHG	GCCTG	0
chr5	54458651	-	CHG	CTGTG	0
chr5	54458653	-	CHH	GTGTA	0
chr5	54458658	+	CHH	ATCAA	0
chr5	54458664	-	CHH	AAGGT	0
chr5	54458665	-	CHH	AGGTA	0
chr5	54458669	+	CHG	AACAG	0
chr5	54458671	-	CHG	CAGTG	0
chr5	54458673	-	CHH	GTGAG	0
chr5	54458675	-	CHH	GAGTT	0
chr5	54458680	-	CHH	AAGGT	0
chr5	54458681	-	CHH	AGGTG	0
chr5	54458683	-	CHH	GTGTC	0
chr5	54458685	+	CHH	GTCAT	0
chr5	54458689	+	CHH	TTCCA	0
chr5	54458690	+	CHH	TCCAC	0
chr5	54458692	+	CHH	CACTT	0
chr5	54458696	-	CHH	TAGAT	0
chr5	54458700	-	CHH	TAGGA	0
chr5	54458701	-	CHH	AGGAA	0
chr5	54458704	-	CHH	AAGGA	0
chr5	54458705	-	CHH	AGGAT	0
chr5	54458708	+	CHH	ATCAT	0
chr5	54458712	-	CHH	TAGAG	0
chr5	54458714	-	CHH	GAGCC	0
chr5	54458715	+	CHH	AGCCC	0
chr5	54458716	+	CHH	GCCCA	0
chr5	54458717	+	CHH	CCCAA	0
chr5	54458721	-	CHH	AAGGT	0
chr5	54458722	-	CHH	AGGTT	0
chr5	54458727	-	CHH	AAGAG	0
chr5	54458729	-	CHH	GAGCA	0
chr5	54458730	+	CHH	AGCAT	0
chr5	54458733	-	CHH	ATGAG	0
chr5	54458735	-	CHH	GAGCT	0
chr5	54458736	+	CHH	AGCTC	0
chr5	54458738	+	CHG	CTCTG	0
chr5	54458740	-	CHG	CTGGA	0
chr5	54458741	-	CHH	TGGAG	0
chr5	54458743	-	CHH	GAGTA	0
chr5	54458749	-	CHH	AAGGC	0
chr5	54458750	-	CHH	AGGCC	0
chr5	54458751	+	CHH	GGCCC	0
chr5	54458752	+	CHG	GCCCG	0
chr5	54458753	+	CG	CCCGT	1
chr5	54458754	-	CG	CCGTA	1
chr5	54458760	+	CHH	ATCAA	0
chr5	54458764	+	CHH	ATCCT	0
chr5	54458765	+	CHG	TCCTG	0
chr5	54458767	-	CHG	CTGGC	0
chr5	54458768	-	CHH	TGGCT	0
chr5	54458769	+	CHH	GGCTC	0
chr5	54458771	+	CHH	CTCAA	0
chr5	54458774	+	CHH	AACCA	0
chr5	54458775	+	CHH	ACCAC	0
chr5	54458777	+	CHH	CACTC	0
chr5	54458779	+	CHH	CTCAT	0
chr5	54458784	-	CHH	TAGCC	0
chr5	54458785	+	CHH	AGCCA	0
chr5	54458786	+	CHH	GCCAC	0
chr5	54458788	+	CG	CACGT	1
chr5	54458789	-	CG	ACGTG	1
chr5	54458791	-	CHH	GTGAC	0
chr5	54458793	+	CHH	GACCT	0
chr5	54458794	+	CHH	ACCTT	0
chr5	54458797	-	CHH	TTGTG	0
chr5	54458799	-	CHH	GTGTC	0
chr5	54458801	+	CHH	GTCTA	0
chr5	54458804	-	CHH	TAGGC	0
chr5	54458805	-	CHH	AGGCT	0
chr5	54458806	+	CHH	GGCTT	0
chr5	54458809	+	CHH	TTCCA	0
chr5	54458810	+	CHH	TCCAT	0
chr5	54458817	+	CHH	ATCTC	0
chr5	54458819	+	CHH	CTCAT	0
chr5	54458822	+	CHG	ATCTG	0
chr5	54458824	-	CHG	CTGCA	0
chr5	54458825	+	CHH	TGCAA	0
chr5	54458830	+	CG	AACGG	0.666667
chr5	54458831	-	CG	ACGGG	0.866667
chr5	54458832	-	CHG	CGGGG	0
chr5	54458833	-	CHH	GGGGA	0
chr5	54458834	-	CHH	GGGAT	0
chr5	54458837	-	CHH	ATGAT	0
chr5	54458847	+	CHH	TACCC	0
chr5	54458848	+	CHH	ACCCA	0
chr5	54458849	+	CHH	CCCAC	0
chr5	54458851	+	CHH	CACCT	0
chr5	54458852	+	CHH	ACCTC	0
chr5	54458854	+	CHH	CTCAT	0
chr5	54458858	-	CHH	TAGGG	0
chr5	54458859	-	CHH	AGGGT	0
chr5	54458860	-	CHH	GGGTC	0
chr5	54458862	+	CHH	GTCCC	0
chr5	54458863	+	CHH	TCCCT	0
chr5	54458864	+	CHG	CCCTG	0
chr5	54458866	-	CHG	CTGTA	0
chr5	54458870	-	CHH	AAGAT	0
chr5	54458878	-	CHH	AAGAG	0
chr5	54458880	-	CHH	GAGAG	0
chr5	54458882	-	CHH	GAGGA	0
chr5	54458883	-	CHH	AGGAT	0
chr5	54458886	+	CHH	ATCAA	0
chr5	54458892	-	CHH	TTGAA	0
chr5	54458895	-	CHH	AAGCA	0
chr5	54458896	+	CHH	AGCAC	0
chr5	54458898	+	CG	CACGG	1
chr5	54458899	-	CG	ACGGA	0.923077
chr5	54458900	-	CHG	CGGAG	0
chr5	54458902	-	CHH	GAGCG	0
chr5	54458903	+	CG	AGCGT	1
chr5	54458904	-	CG	GCGTA	0.923077
chr5	54458907	+	CHH	TACAT	0
chr5	54458914	+	CHG	ATCTG	0
chr5	54458916	-	CHG	CTGGC	0
chr5	54458917	-	CHH	TGGCA	0
chr5	54458918	+	CHH	GGCAC	0
chr5	54458920	+	CHH	CACAT	0
chr5	54458924	-	CHH	TAGTA	0
chr5	54458928	-	CHH	AAGCA	0
chr5	54458929	+	CHH	AGCAC	0
chr5	54458931	+	CHH	CACTT	0
chr5	54458934	+	CHH	TTCAT	0
chr5	54458945	-	CHH	TAGTT	0
chr5	54458965	+	CHH	TTCCT	0
chr5	54458966	+	CHH	TCCTC	0
chr5	54458968	+	CHH	CTCAT	0
chr5	54458971	-	CHH	ATGTT	0
chr5	54458975	-	CHH	TAGTC	0
chr5	54458977	+	CHH	GTCAA	0
chr5	54458986	-	CHH	ATGAA	0
chr5	54458989	+	CHH	AACAT	0
chr5	54458996	+	CHH	ATCTT	0
chr5	54458999	-	CHH	TTGAG	0
chr5	54459001	-	CHH	GAGTG	0
chr5	54459003	-	CHH	GTGGT	0
chr5	54459004	-	CHH	TGGTA	0
chr5	54459013	-	CHH	TAGAA	0
chr5	54459023	+	CHH	ATCTA	0
chr5	54459026	+	CHH	TACAT	0
chr5	54459031	+	CHH	TTCTT	0
chr5	54459035	+	CHH	TACAT	0
chr5	54459045	-	CHH	AAGAT	0
chr5	54459052	+	CHH	ATCAA	0
chr5	54459057	-	CHH	AAGGA	0
chr5	54459058	-	CHH	AGGAT	0
chr5	54459063	+	CHH	ATCAT	0
chr5	54459066	-	CHH	ATGGC	0
chr5	54459067	-	CHH	TGGCT	0
chr5	54459068	+	CHG	GGCTG	0
chr5	54459070	-	CHG	CTGGG	0
chr5	54459071	-	CHH	TGGGC	0
chr5	54459072	-	CHH	GGGCA	0
chr5	54459073	+	CHH	GGCAT	0
chr5	54459076	-	CHH	ATGGT	0
chr5	54459077	-	CHH	TGGTA	0
chr5	54459080	-	CHH	TAGCT	0
chr5	54459081	+	CHH	AGCTC	0
chr5	54459083	+	CHH	CTCAT	0
chr5	54459086	-	CHH	ATGCA	0
chr5	54459087	+	CHH	TGCAT	0
chr5	54459090	-	CHH	ATGTA	0
chr5	54459095	+	CHH	ATCCC	0
chr5	54459096	+	CHH	TCCCA	0
chr5	54459097	+	CHG	CCCAG	0
chr5	54459099	-	CHG	CAGCA	0
chr5	54459100	+	CHH	AGCAC	0
chr5	54459102	+	CHH	CACTT	0
chr5	54459106	-	CHH	TTGGG	0
chr5	54459107	-	CHH	TGGGA	0
chr5	54459108	-	CHH	GGGAG	0
chr5	54459110	-	CHH	GAGGC	0
chr5	54459111	-	CHH	AGGCC	0
chr5	54459112	+	CHH	GGCCA	0
chr5	54459113	+	CHH	GCCAA	0
chr5	54459116	-	CHH	AAGAC	0
chr5	54459118	+	CHG	GACAG	0
chr5	54459120	-	CHG	CAGGA	0
chr5	54459121	-	CHH	AGGAG	0
chr5	54459123	-	CHH	GAGGA	0
chr5	54459124	-	CHH	AGGAT	0
chr5	54459127	+	CHH	ATCAC	0
chr5	54459129	+	CHH	CACTT	0
chr5	54459134	-	CHH	TAGTG	0
chr5	54459136	-	CHH	GTGCC	0
chr5	54459137	+	CHH	TGCCC	0
chr5	54459138	+	CHH	GCCCA	0
chr5	54459139	+	CHG	CCCAG	0
chr5	54459141	-	CHG	CAGGA	0
chr5	54459142	-	CHH	AGGAG	0
chr5	54459144	-	CHH	GAGTT	0
chr5	54459147	+	CHH	TTCAA	0
chr5	54459150	-	CHH	AAGCC	0
chr5	54459151	+	CHH	AGCCC	0
chr5	54459152	+	CHH	GCCCA	0
chr5	54459153	+	CHH	CCCAT	0
chr5	54459156	+	CHH	ATCCC	0
chr5	54459157	+	CHG	TCCCG	0
chr5	54459158	+	CG	CCCGG	1
chr5	54459159	-	CG	CCGGG	1
chr5	54459160	-	CHG	CGGGC	0
chr5	54459161	-	CHH	GGGCA	0
chr5	54459162	+	CHH	GGCAA	0
chr5	54459165	+	CHH	AACAC	0
chr5	54459167	+	CHG	CACAG	0
chr5	54459169	-	CHG	CAGCG	0
chr5	54459170	+	CG	AGCGA	0.875
chr5	54459171	-	CG	GCGAG	1
chr5	54459173	-	CHH	GAGAC	0
chr5	54459175	+	CHH	GACCC	0
chr5	54459176	+	CHH	ACCCT	0
chr5	54459177	+	CHG	CCCTG	0
chr5	54459179	-	CHG	CTGCC	0
chr5	54459180	+	CHH	TGCCA	0
chr5	54459181	+	CHH	GCCAA	0
chr5	54459191	-	CHH	AAGTT	0
chr5	54459197	-	CHH	TTGCT	0
chr5	54459198	+	CHH	TGCTT	0
chr5	54459203	+	CHH	TTCAA	0
chr5	54459211	-	CHH	AAGGT	0
chr5	54459212	-	CHH	AGGTG	0
chr5	54459214	-	CHH	GTGAT	0
chr5	54459221	+	CHH	TTCAC	0
chr5	54459223	+	CHH	CACTT	0
chr5	54459227	-	CHH	TTGGG	0
chr5	54459228	-	CHH	TGGGA	0
chr5	54459229	-	CHH	GGGAG	0
chr5	54459231	-	CHH	GAGGC	0
chr5	54459232	-	CHH	AGGCC	0
chr5	54459233	+	CHH	GGCCA	0
chr5	54459234	+	CHH	GCCAA	0
chr5	54459239	+	CHH	AACCC	0
chr5	54459240	+	CHH	ACCCT	0
chr5	54459241	+	CHH	CCCTA	0
chr5	54459245	+	CHH	ATCTC	0
chr5	54459247	+	CHH	CTCTA	0
chr5	54459250	+	CHH	TACTC	0
chr5	54459252	+	CHH	CTCAA	0
chr5	54459259	+	CHH	TACAA	0
chr5	54459268	-	CHH	TTGCC	0
chr5	54459269	+	CHH	TGCCT	0
chr5	54459270	+	CHG	GCCTG	0
chr5	54459272	-	CHG	CTGGT	0
chr5	54459273	-	CHH	TGGTG	0
chr5	54459275	-	CHH	GTGTG	0
chr5	54459277	-	CHH	GTGGT	0
chr5	54459278	-	CHH	TGGTG	0
chr5	54459280	-	CHH	GTGGC	0
chr5	54459281	-	CHH	TGGCA	0
chr5	54459282	+	CHH	GGCAC	0
chr5	54459284	+	CHH	CACAC	0
chr5	54459286	+	CHH	CACAC	0
chr5	54459288	+	CHH	CACCT	0
chr5	54459289	+	CHG	ACCTG	0
chr5	54459291	-	CHG	CTGTA	0
chr5	54459296	+	CHH	ATCCC	0
chr5	54459297	+	CHH	TCCCA	0
chr5	54459298	+	CHG	CCCAG	0
chr5	54459300	-	CHG	CAGCA	0
chr5	54459301	+	CHH	AGCAA	0
chr5	54459307	-	CHH	TTGGG	0
chr5	54459308	-	CHH	TGGGA	0
chr5	54459309	-	CHH	GGGAT	0
chr5	54459314	+	CHH	TACAA	0
chr5	54459317	+	CHH	AACTT	0
chr5	54459321	-	CHH	TTGCT	0
chr5	54459322	+	CHH	TGCTT	0
chr5	54459325	+	CHH	TTCAT	0
chr5	54459335	-	CHH	TTGGC	0
chr5	54459336	-	CHH	TGGCT	0
chr5	54459337	+	CHH	GGCTT	0
chr5	54459352	-	CHH	TTGAC	0
chr5	54459354	+	CHH	GACAC	0
chr5	54459356	+	CHG	CACAG	0
chr5	54459358	-	CHG	CAGAG	0
chr5	54459360	-	CHH	GAGTT	0
chr5	54459364	+	CHH	TTCAC	0
chr5	54459366	+	CHH	CACTC	0
chr5	54459368	+	CHH	CTCTT	0
chr5	54459371	-	CHH	TTGTC	0
chr5	54459373	+	CHH	GTCCC	0
chr5	54459374	+	CHH	TCCCC	0
chr5	54459375	+	CHH	CCCCC	0
chr5	54459376	+	CHH	CCCCA	0
chr5	54459377	+	CHG	CCCAG	0
chr5	54459379	-	CHG	CAGGC	0
chr5	54459380	-	CHH	AGGCT	0
chr5	54459381	+	CHG	GGCTG	0
chr5	54459383	-	CHG	CTGGA	0
chr5	54459384	-	CHH	TGGAG	0
chr5	54459386	-	CHH	GAGGG	0
chr5	54459387	-	CHH	AGGGC	0
chr5	54459388	-	CHH	GGGCA	0
chr5	54459389	+	CHG	GGCAG	0
chr5	54459391	-	CHG	CAGTG	0
chr5	54459393	-	CHH	GTGGT	0
chr5	54459394	-	CHH	TGGTG	0
chr5	54459396	-	CHH	GTGTG	0
chr5	54459398	-	CHH	GTGGT	0
chr5	54459399	-	CHH	TGGTC	0
chr5	54459401	+	CHH	GTCTC	0
chr5	54459403	+	CHG	CTCAG	0
chr5	54459405	-	CHG	CAGCT	0
chr5	54459406	+	CHH	AGCTC	0
chr5	54459408	+	CHH	CTCAC	0
chr5	54459410	+	CHG	CACTG	0
chr5	54459412	-	CHG	CTGCA	0
chr5	54459413	+	CHH	TGCAA	0
chr5	54459416	+	CHH	AACCT	0
chr5	54459417	+	CHH	ACCTC	0
chr5	54459419	+	CHH	CTCCA	0
chr5	54459420	+	CHH	TCCAC	0
chr5	54459422	+	CHH	CACCT	0
chr5	54459423	+	CHH	ACCTC	0
chr5	54459425	+	CHH	CTCCC	0
chr5	54459426	+	CHH	TCCCA	0
chr5	54459427	+	CHG	CCCAG	0
chr5	54459429	-	CHG	CAGGT	0
chr5	54459430	-	CHH	AGGTT	0
chr5	54459433	+	CHH	TTCAA	0
chr5	54459438	-	CHH	ATGAT	0
chr5	54459442	+	CHH	TTCTA	0
chr5	54459445	+	CHG	TACTG	0
chr5	54459447	-	CHG	CTGTC	0
chr5	54459449	+	CHH	GTCTC	0
chr5	54459451	+	CHG	CTCAG	0
chr5	54459453	-	CHG	CAGCC	0
chr5	54459454	+	CHH	AGCCT	0
chr5	54459455	+	CHH	GCCTC	0
chr5	54459457	+	CHH	CTCCC	0
chr5	54459458	+	CHG	TCCCG	0
chr5	54459459	+	CG	CCCGA	0.928571
chr5	54459460	-	CG	CCGAG	0.9
chr5	54459462	-	CHH	GAGTA	0
chr5	54459465	-	CHH	TAGCT	0
chr5	54459466	+	CHG	AGCTG	0
chr5	54459468	-	CHG	CTGGG	0
chr5	54459469	-	CHH	TGGGA	0
chr5	54459470	-	CHH	GGGAT	0
chr5	54459475	+	CHG	TACAG	0
chr5	54459477	-	CHG	CAGGT	0
chr5	54459478	-	CHH	AGGTG	0
chr5	54459480	-	CHH	GTGCA	0
chr5	54459481	+	CHH	TGCAC	0
chr5	54459483	+	CHH	CACAC	0
chr5	54459485	+	CHH	CACCA	0
chr5	54459486	+	CHH	ACCAC	0
chr5	54459488	+	CHH	CACCA	0
chr5	54459489	+	CHH	ACCAC	0
chr5	54459491	+	CHH	CACAC	0
chr5	54459493	+	CHH	CACCC	0
chr5	54459494	+	CHG	ACCCG	0
chr5	54459495	+	CG	CCCGG	0.933333
chr5	54459496	-	CG	CCGGC	1
chr5	54459497	-	CHG	CGGCT	0
chr5	54459498	+	CHH	GGCTA	0
chr5	54459508	-	CHH	TTGTA	0
chr5	54459517	-	CHH	TAGTA	0
chr5	54459520	-	CHH	TAGAG	0
chr5	54459522	-	CHH	GAGAT	0
chr5	54459525	-	CHH	ATGGG	0
chr5	54459526	-	CHH	TGGGG	0
chr5	54459527	-	CHH	GGGGT	0
chr5	54459528	-	CHH	GGGTT	0
chr5	54459532	+	CHH	TTCAC	0
chr5	54459534	+	CHG	CACCG	0
chr5	54459535	+	CG	ACCGT	0.882353
chr5	54459536	-	CG	CCGTG	1
chr5	54459538	-	CHH	GTGTT	0
chr5	54459541	-	CHH	TTGGG	0
chr5	54459542	-	CHH	TGGGC	0
chr5	54459543	-	CHH	GGGCA	0
chr5	54459544	+	CHG	GGCAG	0
chr5	54459546	-	CHG	CAGGC	0
chr5	54459547	-	CHH	AGGCT	0
chr5	54459548	+	CHG	GGCTG	0
chr5	54459550	-	CHG	CTGGT	0
chr5	54459551	-	CHH	TGGTC	0
chr5	54459553	+	CHH	GTCTT	0
chr5	54459559	+	CHH	AACTC	0
chr5	54459561	+	CHH	CTCCT	0
chr5	54459562	+	CHG	TCCTG	0
chr5	54459564	-	CHG	CTGAT	0
chr5	54459567	+	CHH	ATCTT	0
chr5	54459571	-	CHH	TAGGT	0
chr5	54459572	-	CHH	AGGTG	0
chr5	54459574	-	CHH	GTGAT	0
chr5	54459577	+	CHH	ATCCA	0
chr5	54459578	+	CHH	TCCAC	0
chr5	54459580	+	CHH	CACCC	0
chr5	54459581	+	CHG	ACCCG	0
chr5	54459582	+	CG	CCCGC	0.882353
chr5	54459583	-	CG	CCGCC	0.875
chr5	54459584	+	CHH	CGCCT	0
chr5	54459585	+	CHH	GCCTC	0
chr5	54459587	+	CHG	CTCAG	0
chr5	54459589	-	CHG	CAGCC	0
chr5	54459590	+	CHH	AGCCT	0
chr5	54459591	+	CHH	GCCTC	0
chr5	54459593	+	CHH	CTCCC	0
chr5	54459594	+	CHH	TCCCA	0
chr5	54459595	+	CHH	CCCAA	0
chr5	54459599	-	CHH	AAGTG	0
chr5	54459601	-	CHH	GTGCT	0
chr5	54459602	+	CHG	TGCTG	0
chr5	54459604	-	CHG	CTGGG	0
chr5	54459605	-	CHH	TGGGA	0
chr5	54459606	-	CHH	GGGAT	0
chr5	54459611	+	CHG	TACAG	0
chr5	54459613	-	CHG	CAGAC	0
chr5	54459615	+	CHG	GACTG	0
chr5	54459617	-	CHG	CTGAG	0
chr5	54459619	-	CHH	GAGCC	0
chr5	54459620	+	CHH	AGCCA	0
chr5	54459621	+	CHH	GCCAC	0
chr5	54459623	+	CG	CACGG	0.733333
chr5	54459624	-	CG	ACGGC	1
chr5	54459625	-	CHG	CGGCT	0
chr5	54459626	+	CHH	GGCTC	0
chr5	54459628	+	CHH	CTCCC	0
chr5	54459629	+	CHH	TCCCA	0
chr5	54459630	+	CHG	CCCAG	0
chr5	54459632	-	CHG	CAGCC	0
chr5	54459633	+	CHH	AGCCT	0
chr5	54459634	+	CHH	GCCTA	0
chr5	54459637	+	CHH	TACTT	0
chr5	54459641	-	CHH	TTGCT	0
chr5	54459642	+	CHH	TGCTT	0
chr5	54459645	+	CHH	TTCAT	0
chr5	54459650	+	CHH	TTCTT	0
chr5	54459653	-	CHH	TTGAT	0
chr5	54459657	+	CHH	TACTA	0
chr5	54459661	-	CHH	AAGAT	0
chr5	54459664	+	CHH	ATCAC	0
chr5	54459666	+	CHH	CACAT	0
chr5	54459670	+	CHH	TACTA	0
chr5	54459673	-	CHH	TAGAT	0
chr5	54459676	-	CHH	ATGAG	0
chr5	54459678	-	CHH	GAGTA	0
chr5	54459681	-	CHH	TAGAC	0
chr5	54459683	+	CHH	GACTC	0
chr5	54459685	+	CHH	CTCAT	0
chr5	54459689	-	CHH	TAGGT	0
chr5	54459690	-	CHH	AGGTG	0
chr5	54459692	-	CHH	GTGAA	0
chr5	54459695	-	CHH	AAGTC	0
chr5	54459697	+	CHH	GTCAT	0
chr5	54459700	+	CHH	ATCAA	0
chr5	54459703	-	CHH	AAGTA	0
chr5	54459710	-	CHH	TTGAA	0
chr5	54459715	+	CHG	ATCTG	0
chr5	54459717	-	CHG	CTGGT	0
chr5	54459718	-	CHH	TGGTT	0
chr5	54459722	+	CHH	TACTC	0
chr5	54459724	+	CHH	CTCTA	0
chr5	54459728	+	CHH	AACCT	0
chr5	54459729	+	CHH	ACCTT	0
chr5	54459732	-	CHH	TTGAG	0
chr5	54459734	-	CHH	GAGTT	0
chr5	54459738	+	CHH	TTCAC	0
chr5	54459740	+	CHH	CACTT	0
chr5	54459743	+	CG	TTCGT	0.777778
chr5	54459744	-	CG	TCGTT	0
chr5	54459748	-	CHH	TTGGG	0
chr5	54459749	-	CHH	TGGGT	0
chr5	54459750	-	CHH	GGGTG	0
chr5	54459752	-	CHH	GTGTT	0
chr5	54459757	-	CHH	TTGTT	0
chr5	54459771	-	CHH	ATGAC	0
chr5	54459773	+	CHG	GACAG	0
chr5	54459775	-	CHG	CAGTC	0
chr5	54459777	+	CHH	GTCCT	0
chr5	54459778	+	CHH	TCCTA	0
chr5	54459781	-	CHH	TAGAA	0
chr5	54459784	+	CHH	AACTT	0
chr5	54459787	-	CHH	TTGAT	0
chr5	54459791	+	CHH	TACTA	0
chr5	54459796	-	CHH	AAGTT	0
chr5	54459801	+	CHH	ATCAT	0
chr5	54459808	-	CHH	ATGCA	0
chr5	54459809	+	CHG	TGCAG	0
chr5	54459811	-	CHG	CAGAT	0
chr5	54459815	+	CHH	TACTA	0
chr5	54459821	-	CHH	TAGAA	0
chr5	54459824	-	CHH	AAGTG	0
chr5	54459826	-	CHH	GTGAA	0
chr5	54459832	+	CHH	ATCTT	0
chr5	54459835	-	CHH	TTGAC	0
chr5	54459837	+	CHH	GACAA	0
chr5	54459841	-	CHH	AAGAA	0
chr5	54459853	-	CHH	ATGCT	0
chr5	54459854	+	CHH	TGCTC	0
chr5	54459856	+	CHH	CTCAT	0
chr5	54459859	-	CHH	ATGAA	0
chr5	54459867	-	CHH	ATGTT	0
chr5	54459870	+	CHG	TTCTG	0
chr5	54459872	-	CHG	CTGGA	0
chr5	54459873	-	CHH	TGGAT	0
chr5	54459882	-	CHH	TAGAT	0
chr5	54459886	+	CHH	TTCTT	0
chr5	54459889	+	CHH	TTCAA	0
chr5	54459893	-	CHH	AAGAA	0
chr5	54459896	-	CHH	AAGGA	0
chr5	54459897	-	CHH	AGGAA	0
chr5	54459900	+	CHH	AACCA	0
chr5	54459901	+	CHH	ACCAA	0
chr5	54459904	-	CHH	AAGGT	0
chr5	54459905	-	CHH	AGGTG	0
chr5	54459907	-	CHH	GTGGA	0
chr5	54459908	-	CHH	TGGAA	0
chr5	54459916	-	CHH	TTGGA	0
chr5	54459917	-	CHH	TGGAA	0
chr5	54459920	-	CHH	AAGTA	0
chr5	54459924	+	CHH	ATCTT	0
chr5	54459927	-	CHH	TTGTC	0
chr5	54459929	+	CHH	GTCAA	0
chr5	54459932	+	CHH	AACCC	0
chr5	54459933	+	CHH	ACCCT	0
chr5	54459934	+	CHG	CCCTG	0
chr5	54459936	-	CHG	CTGAG	0
chr5	54459938	-	CHH	GAGGG	0
chr5	54459939	-	CHH	AGGGT	0
chr5	54459940	-	CHH	GGGTC	0
chr5	54459942	+	CHH	GTCAA	0
chr5	54459945	-	CHH	AAGTT	0
chr5	54459948	-	CHH	TTGTG	0
chr5	54459950	-	CHH	GTGAA	0
chr5	54459953	-	CHH	AAGTT	0
chr5	54459956	+	CHG	TTCTG	0
chr5	54459958	-	CHG	CTGGA	0
chr5	54459959	-	CHH	TGGAA	0
chr5	54459962	-	CHH	AAGCC	0
chr5	54459963	+	CHH	AGCCA	0
chr5	54459964	+	CHG	GCCAG	0
chr5	54459966	-	CHG	CAGAG	0
chr5	54459968	-	CHH	GAGGA	0
chr5	54459969	-	CHH	AGGAG	0
chr5	54459971	-	CHH	GAGCC	0
chr5	54459972	+	CHH	AGCCC	0
chr5	54459973	+	CHH	GCCCA	0
chr5	54459974	+	CHH	CCCAT	0
chr5	54459978	-	CHH	TTGAA	0
chr5	54459981	-	CHH	AAGTC	0
chr5	54459983	+	CHH	GTCAT	0
chr5	54459986	+	CHG	ATCAG	0
chr5	54459988	-	CHG	CAGGC	0
chr5	54459989	-	CHH	AGGCC	0
chr5	54459990	+	CHH	GGCCT	0
chr5	54459991	+	CHG	GCCTG	0
chr5	54459993	-	CHG	CTGAC	0
chr5	54459995	+	CHH	GACAT	0
chr5	54459999	-	CHH	TAGCA	0
chr5	54460000	+	CHG	AGCAG	0
chr5	54460002	-	CHG	CAGCT	0
chr5	54460003	+	CHH	AGCTC	0
chr5	54460005	+	CHG	CTCTG	0
chr5	54460007	-	CHG	CTGGT	0
chr5	54460008	-	CHH	TGGTT	0
chr5	54460012	-	CHH	TAGAC	0
chr5	54460014	+	CHH	GACAA	0
chr5	54460017	-	CHH	AAGTG	0
chr5	54460019	-	CHH	GTGAT	0
chr5	54460022	+	CHH	ATCAT	0
chr5	54460031	-	CHH	AAGAA	0
chr5	54460035	-	CHH	AAGAG	0
chr5	54460037	-	CHH	GAGGA	0
chr5	54460038	-	CHH	AGGAT	0
chr5	54460041	+	CHH	ATCTA	0
chr5	54460045	-	CHH	ATGAG	0
chr5	54460047	-	CHH	GAGAA	0
chr5	54460051	-	CHH	ATGCC	0
chr5	54460052	+	CHH	TGCCA	0
chr5	54460053	+	CHH	GCCAT	0
chr5	54460057	-	CHH	TTGCG	0
chr5	54460058	+	CG	TGCGT	1
chr5	54460059	-	CG	GCGTT	1
chr5	54460063	+	CHH	TTCTA	0
chr5	54460069	-	CHH	TAGAA	0
chr5	54460072	+	CHG	AACAG	0
chr5	54460074	-	CHG	CAGAG	0
chr5	54460076	-	CHH	GAGAA	0
chr5	54460081	-	CHH	ATGTC	0
chr5	54460083	+	CHH	GTCTC	0
chr5	54460085	+	CHH	CTCCA	0
chr5	54460086	+	CHH	TCCAT	0
chr5	54460089	-	CHH	ATGAG	0
chr5	54460091	-	CHH	GAGGG	0
chr5	54460092	-	CHH	AGGGT	0
chr5	54460093	-	CHH	GGGTT	0
chr5	54460097	-	CHH	TTGGT	0
chr5	54460098	-	CHH	TGGTC	0
chr5	54460100	+	CHH	GTCTC	0
chr5	54460102	+	CHH	CTCAT	0
chr5	54460111	+	CHH	AACAT	0
chr5	54460123	-	CHH	TTGGA	0
chr5	54460124	-	CHH	TGGAG	0
chr5	54460126	-	CHH	GAGAC	0
chr5	54460128	+	CHG	GACAG	0
chr5	54460130	-	CHG	CAGTG	0
chr5	54460132	-	CHH	GTGTC	0
chr5	54460134	+	CHH	GTCTC	0
chr5	54460136	+	CHH	CTCAC	0
chr5	54460138	+	CHH	CACTC	0
chr5	54460140	+	CHG	CTCTG	0
chr5	54460142	-	CHG	CTGTC	0
chr5	54460144	+	CHH	GTCAC	0
chr5	54460146	+	CHH	CACCC	0
chr5	54460147	+	CHH	ACCCA	0
chr5	54460148	+	CHG	CCCAG	0
chr5	54460150	-	CHG	CAGGC	0
chr5	54460151	-	CHH	AGGCT	0
chr5	54460152	+	CHG	GGCTG	0
chr5	54460154	-	CHG	CTGGA	0
chr5	54460155	-	CHH	TGGAG	0
chr5	54460157	-	CHH	GAGTG	0
chr5	54460159	-	CHH	GTGCA	0
chr5	54460160	+	CHG	TGCAG	0
chr5	54460162	-	CHG	CAGTA	0
chr5	54460165	-	CHH	TAGTG	0
chr5	54460167	-	CHH	GTGCG	1
chr5	54460168	+	CG	TGCGT	0.916667
chr5	54460169	-	CG	GCGTT	1
chr5	54460172	+	CHH	TTCTC	0
chr5	54460174	+	CHG	CTCAG	0
chr5	54460176	-	CHG	CAGCT	0
chr5	54460177	+	CHH	AGCTC	0
chr5	54460179	+	CHH	CTCAT	0
chr5	54460183	-	CHH	TTGCA	0
chr5	54460184	+	CHH	TGCAA	0
chr5	54460187	+	CHH	AACCT	0
chr5	54460188	+	CHH	ACCTC	0
chr5	54460190	+	CHG	CTCTG	0
chr5	54460192	-	CHG	CTGCC	0
chr5	54460193	+	CHH	TGCCT	0
chr5	54460194	+	CHH	GCCTT	0
chr5	54460203	+	CHH	AACAT	0
chr5	54460206	-	CHH	ATGCT	0
chr5	54460207	+	CHH	TGCTA	0
chr5	54460216	-	CHH	ATGTG	0
chr5	54460218	-	CHH	GTGGC	0
chr5	54460219	-	CHH	TGGCA	0
chr5	54460220	+	CHH	GGCAA	0
chr5	54460224	-	CHH	ATGAA	0
chr5	54460227	-	CHH	AAGGA	0
chr5	54460228	-	CHH	AGGAT	0
chr5	54460242	-	CHH	ATGTT	0
chr5	54460247	+	CHH	ATCTT	0
chr5	54460250	-	CHH	TTGCT	0
chr5	54460251	+	CHH	TGCTA	0
chr5	54460258	-	CHH	AAGTG	0
chr5	54460260	-	CHH	GTGGT	0
chr5	54460261	-	CHH	TGGTA	0
chr5	54460266	-	CHH	ATGAA	0
chr5	54460270	-	CHH	ATGTT	0
chr5	54460273	+	CHH	TTCCC	0
chr5	54460274	+	CHH	TCCCA	0
chr5	54460275	+	CHG	CCCAG	0
chr5	54460277	-	CHG	CAGGA	0
chr5	54460278	-	CHH	AGGAT	0
chr5	54460281	-	CHH	ATGAG	0
chr5	54460283	-	CHH	GAGGA	0
chr5	54460284	-	CHH	AGGAT	0
chr5	54460287	-	CHH	ATGTT	0
chr5	54460291	+	CHH	TACCC	0
chr5	54460292	+	CHH	ACCCA	0
chr5	54460293	+	CHH	CCCAA	0
chr5	54460297	-	CHH	AAGCA	0
chr5	54460298	+	CHH	AGCAA	0
chr5	54460305	+	CHH	ATCAA	0
chr5	54460308	-	CHH	AAGAG	0
chr5	54460310	-	CHH	GAGTA	0
chr5	54460313	-	CHH	TAGCC	0
chr5	54460314	+	CHH	AGCCA	0
chr5	54460315	+	CHH	GCCAA	0
chr5	54460319	-	CHH	AAGAA	0
chr5	54460323	+	CHH	ATCAA	0
chr5	54460326	+	CHH	AACAT	0
chr5	54460329	-	CHH	ATGAA	0
chr5	54460341	+	CHH	AACTA	0
chr5	54460344	+	CHH	TACTT	0
chr5	54460347	+	CHH	TTCCT	0
chr5	54460348	+	CHH	TCCTC	0
chr5	54460350	+	CHG	CTCTG	0
chr5	54460352	-	CHG	CTGAC	0
chr5	54460354	+	CHH	GACCA	0
chr5	54460355	+	CHH	ACCAT	0
chr5	54460359	+	CHH	TACTA	0
chr5	54460364	-	CHH	AAGAA	0
chr5	54460369	+	CHG	TTCAG	0
chr5	54460371	-	CHG	CAGAA	0
chr5	54460376	+	CHH	TACAC	0
chr5	54460378	+	CHG	CACAG	0
chr5	54460380	-	CHG	CAGTG	0
chr5	54460382	-	CHH	GTGAC	0
chr5	54460384	+	CHH	GACCA	0
chr5	54460385	+	CHH	ACCAA	0
chr5	54460389	-	CHH	ATGTG	0
chr5	54460391	-	CHH	GTGCC	0
chr5	54460392	+	CHH	TGCCT	0
chr5	54460393	+	CHH	GCCTC	0
chr5	54460395	+	CHH	CTCAA	0
chr5	54460401	+	CHH	ATCTT	0
chr5	54460407	-	CHH	TTGTT	0
chr5	54460410	+	CHH	TTCAA	0
chr5	54460413	+	CHH	AACTT	0
chr5	54460416	-	CHH	TTGAC	0
chr5	54460418	+	CHH	GACAT	0
chr5	54460424	+	CHH	TTCTA	0
chr5	54460427	-	CHH	TAGGA	0
chr5	54460428	-	CHH	AGGAC	0
chr5	54460430	+	CHG	GACTG	0
chr5	54460432	-	CHG	CTGTA	0
chr5	54460435	+	CHH	TACTT	0
chr5	54460438	-	CHH	TTGAT	0
chr5	54460441	-	CHH	ATGAA	0
chr5	54460447	-	CHH	ATGCC	0
chr5	54460448	+	CHH	TGCCA	0
chr5	54460449	+	CHH	GCCAA	0
chr5	54460452	+	CHH	AACAC	0
chr5	54460454	+	CHH	CACAC	0
chr5	54460456	+	CHH	CACTA	0
chr5	54460459	-	CHH	TAGAC	0
chr5	54460461	+	CHH	GACCA	0
chr5	54460462	+	CHH	ACCAC	0
chr5	54460464	+	CHH	CACTC	0
chr5	54460466	+	CHH	CTCTT	0
chr5	54460470	-	CHH	TTGGA	0
chr5	54460471	-	CHH	TGGAT	0
chr5	54460475	+	CHH	TTCAA	0
chr5	54460478	-	CHH	AAGAG	0
chr5	54460480	-	CHH	GAGCA	0
chr5	54460481	+	CHH	AGCAC	0
chr5	54460483	+	CHG	CACTG	0
chr5	54460485	-	CHG	CTGTG	0
chr5	54460487	-	CHH	GTGTA	0
chr5	54460491	-	CHH	ATGAC	0
chr5	54460493	+	CHG	GACTG	0
chr5	54460495	-	CHG	CTGAA	0
chr5	54460502	+	CHG	TTCTG	0
chr5	54460504	-	CHG	CTGGA	0
chr5	54460505	-	CHH	TGGAA	0
chr5	54460511	+	CHG	AACTG	0
chr5	54460513	-	CHG	CTGTA	0
chr5	54460519	-	CHH	ATGGT	0
chr5	54460520	-	CHH	TGGTT	0
chr5	54460525	-	CHH	ATGTT	0
chr5	54460531	-	CHH	ATGGA	0
chr5	54460532	-	CHH	TGGAA	0
chr5	54460540	+	CHH	AACAC	0
chr5	54460542	+	CHH	CACAA	0
chr5	54460547	-	CHH	ATGTT	0
chr5	54460550	-	CHH	TTGAA	0
chr5	54460557	-	CHH	ATGTA	0
chr5	54460571	+	CHH	TACAT	0
chr5	54460575	-	CHH	TAGAT	0
chr5	54460579	+	CHH	TTCAA	0
chr5	54460584	+	CHH	ATCCT	0
chr5	54460585	+	CHH	TCCTT	0
chr5	54460594	-	CHH	ATGTA	0
chr5	54460598	-	CHH	ATGCT	0
chr5	54460599	+	CHH	TGCTT	0
chr5	54460602	-	CHH	TTGTT	0
chr5	54460607	-	CHH	TTGTG	0
chr5	54460609	-	CHH	GTGTA	0
chr5	54460612	+	CHG	TACAG	0
chr5	54460614	-	CHG	CAGGA	0
chr5	54460615	-	CHH	AGGAT	0
chr5	54460621	-	CHH	TTGTT	0
chr5	54460628	+	CHH	TTCTT	0
chr5	54460636	-	CHH	AAGTA	0
chr5	54460639	+	CHG	TACAG	0
chr5	54460641	-	CHG	CAGGT	0
chr5	54460642	-	CHH	AGGTT	0
chr5	54460645	+	CHH	TTCCT	0
chr5	54460646	+	CHH	TCCTA	0
chr5	54460649	-	CHH	TAGTG	0
chr5	54460651	-	CHH	GTGTT	0
chr5	54460657	+	CHH	TACTA	0
chr5	54460663	+	CHG	AACTG	0
chr5	54460665	-	CHG	CTGTC	0
chr5	54460667	+	CHH	GTCAC	0
chr5	54460669	+	CHH	CACTA	0
chr5	54460673	-	CHH	ATGTA	0
chr5	54460677	-	CHH	ATGTA	0
chr5	54460681	+	CHG	AACTG	0
chr5	54460683	-	CHG	CTGAC	0
chr5	54460685	+	CHH	GACAT	0
chr5	54460697	-	CHH	TAGTC	0
chr5	54460699	+	CHH	GTCAT	0
chr5	54460710	-	CHH	ATGAC	0
chr5	54460712	+	CHG	GACCG	0
chr5	54460713	+	CG	ACCGT	1
chr5	54460714	-	CG	CCGTA	1
chr5	54460723	+	CHH	AACAT	0
chr5	54460728	-	CHH	TTGAA	0
chr5	54460734	-	CHH	AAGTC	0
chr5	54460736	+	CHH	GTCTT	0
chr5	54460739	+	CHH	TTCAT	0
chr5	54460742	+	CHH	ATCAT	0
chr5	54460748	+	CHG	TTCAG	0
chr5	54460750	-	CHG	CAGTA	0
chr5	54460756	+	CHH	TTCTC	0
chr5	54460758	+	CHH	CTCTC	0
chr5	54460760	+	CHG	CTCTG	0
chr5	54460762	-	CHG	CTGCA	0
chr5	54460763	+	CHH	TGCAT	0
chr5	54460775	-	CHH	TAGAA	0
chr5	54460778	-	CHH	AAGCA	0
chr5	54460779	+	CHH	AGCAA	0
chr5	54460782	+	CHH	AACTC	0
chr5	54460784	+	CHH	CTCAA	0
chr5	54460790	+	CHG	TTCTG	0
chr5	54460792	-	CHG	CTGTA	0
chr5	54460797	+	CHH	ATCAT	0
chr5	54460807	+	CHH	TACCA	0
chr5	54460808	+	CHH	ACCAA	0
chr5	54460811	-	CHH	AAGTA	0
chr5	54460815	-	CHH	AAGTC	0
chr5	54460817	+	CHG	GTCAG	0
chr5	54460819	-	CHG	CAGTC	0
chr5	54460821	+	CHH	GTCTT	0
chr5	54460831	-	CHH	TTGCG	0
chr5	54460832	+	CG	TGCGT	1
chr5	54460833	-	CG	GCGTG	0.875
chr5	54460835	-	CHH	GTGAA	0
chr5	54460841	+	CHH	ATCCC	0
chr5	54460842	+	CHH	TCCCA	0
chr5	54460843	+	CHH	CCCAA	0
chr5	54460846	-	CHH	AAGTG	0
chr5	54460848	-	CHH	GTGTA	0
chr5	54460851	-	CHH	TAGAA	0
chr5	54460858	-	CHH	AAGGA	0
chr5	54460859	-	CHH	AGGAC	0
chr5	54460861	+	CHH	GACAT	0
chr5	54460864	-	CHH	ATGAG	0
chr5	54460866	-	CHH	GAGTA	0
chr5	54460872	-	CHH	AAGAT	0
chr5	54460875	+	CHH	ATCAT	0
chr5	54460882	+	CHH	AACTT	0
chr5	54460885	-	CHH	TTGAT	0
chr5	54460889	+	CHH	TTCCT	0
chr5	54460890	+	CHH	TCCTT	0
chr5	54460896	-	CHH	TAGGC	0
chr5	54460897	-	CHH	AGGCT	0
chr5	54460898	+	CHG	GGCTG	0
chr5	54460900	-	CHG	CTGAT	0
chr5	54460905	-	CHH	TTGGG	0
chr5	54460906	-	CHH	TGGGT	0
chr5	54460907	-	CHH	GGGTT	0
chr5	54460910	-	CHH	TTGCT	0
chr5	54460911	+	CHH	TGCTA	0
chr5	54460916	-	CHH	ATGTA	0
chr5	54460921	+	CG	TTCGT	0.923077
chr5	54460922	-	CG	TCGTA	0.833333
chr5	54460925	+	CHH	TACTA	0
chr5	54460928	-	CHH	TAGAT	0
chr5	54460933	-	CHH	TAGCC	0
chr5	54460934	+	CHH	AGCCA	0
chr5	54460935	+	CHH	GCCAC	0
chr5	54460937	+	CHH	CACTT	0
chr5	54460940	-	CHH	TTGGG	0
chr5	54460941	-	CHH	TGGGA	0
chr5	54460942	-	CHH	GGGAG	0
chr5	54460944	-	CHH	GAGGA	0
chr5	54460945	-	CHH	AGGAA	0
chr5	54460950	+	CHH	TTCAA	0
chr5	54460954	-	CHH	ATGCT	0
chr5	54460955	+	CHG	TGCTG	0
chr5	54460957	-	CHG	CTGCA	0
chr5	54460958	+	CHH	TGCAT	0
chr5	54460961	+	CHH	ATCAT	0
chr5	54460965	+	CHG	TTCTG	0
chr5	54460967	-	CHG	CTGAT	0
chr5	54460971	-	CHH	TAGCT	0
chr5	54460972	+	CHG	AGCTG	0
chr5	54460974	-	CHG	CTGAA	0
chr5	54460980	-	CHH	TAGTA	0
chr5	54460986	-	CHH	AAGTC	0
chr5	54460988	+	CHH	GTCAA	0
chr5	54460991	+	CHH	AACTC	0
chr5	54460993	+	CHH	CTCCA	0
chr5	54460994	+	CHH	TCCAA	0
chr5	54460998	+	CHG	AACAG	0
chr5	54461000	-	CHG	CAGCC	0
chr5	54461001	+	CHH	AGCCT	0
chr5	54461002	+	CHH	GCCTA	0
chr5	54461009	+	CHH	TTCTA	0
chr5	54461012	-	CHH	TAGTA	0
chr5	54461021	-	CHH	AAGGG	0
chr5	54461022	-	CHH	AGGGG	0
chr5	54461023	-	CHH	GGGGG	0
chr5	54461024	-	CHH	GGGGT	0
chr5	54461025	-	CHH	GGGTG	0
chr5	54461027	-	CHH	GTGAT	0
chr5	54461030	+	CHH	ATCAT	0
chr5	54461034	+	CHH	TACAA	0
chr5	54461037	-	CHH	AAGTC	0
chr5	54461039	+	CHH	GTCCT	0
chr5	54461040	+	CHH	TCCTA	0
chr5	54461045	-	CHH	AAGTG	0
chr5	54461047	-	CHH	GTGTA	0
chr5	54461050	-	CHH	TAGAT	0
chr5	54461053	+	CHG	ATCAG	0
chr5	54461055	-	CHG	CAGCA	0
chr5	54461056	+	CHG	AGCAG	0
chr5	54461058	-	CHG	CAGTC	0
chr5	54461060	+	CHH	GTCAC	0
chr5	54461062	+	CHG	CACTG	0
chr5	54461064	-	CHG	CTGAA	0
chr5	54461067	+	CHH	AACCT	0
chr5	54461068	+	CHH	ACCTC	0
chr5	54461070	+	CHH	CTCTT	0
chr5	54461074	-	CHH	TAGAG	0
chr5	54461076	-	CHH	GAGTC	0
chr5	54461078	+	CHH	GTCAC	0
chr5	54461080	+	CHH	CACAA	0
chr5	54461083	-	CHH	AAGGC	0
chr5	54461084	-	CHH	AGGCA	0
chr5	54461085	+	CHH	GGCAT	0
chr5	54461090	+	CHH	TTCTT	0
chr5	54461093	+	CHH	TTCTC	0
chr5	54461095	+	CHH	CTCCC	0
chr5	54461096	+	CHH	TCCCA	0
chr5	54461097	+	CHH	CCCAA	0
chr5	54461101	-	CHH	AAGTC	0
chr5	54461103	+	CHH	GTCAT	0
chr5	54461106	-	CHH	ATGAC	0
chr5	54461108	+	CHH	GACCT	0
chr5	54461109	+	CHH	ACCTT	0
chr5	54461120	-	CHH	TTGTT	0
chr5	54461124	-	CHH	TAGCC	0
chr5	54461125	+	CHH	AGCCT	0
chr5	54461126	+	CHH	GCCTT	0
chr5	54461135	-	CHH	TTGAC	0
chr5	54461137	+	CHH	GACTA	0
chr5	54461141	+	CHH	AACAA	0
chr5	54461145	-	CHH	AAGCA	0
chr5	54461146	+	CHH	AGCAA	0
chr5	54461149	+	CHH	AACCT	0
chr5	54461150	+	CHG	ACCTG	0
chr5	54461152	-	CHG	CTGCC	0
chr5	54461153	+	CHH	TGCCA	0
chr5	54461154	+	CHH	GCCAA	0
chr5	54461157	-	CHH	AAGTT	0
chr5	54461160	-	CHH	TTGGT	0
chr5	54461161	-	CHH	TGGTG	0
chr5	54461163	-	CHH	GTGAA	0
chr5	54461166	-	CHH	AAGGT	0
chr5	54461167	-	CHH	AGGTT	0
chr5	54461177	-	CHH	TTGCC	0
chr5	54461178	+	CHH	TGCCT	0
chr5	54461179	+	CHH	GCCTC	0
chr5	54461181	+	CHH	CTCAT	0
chr5	54461184	-	CHH	ATGAA	0
chr5	54461192	+	CHH	TACAT	0
chr5	54461196	+	CHH	TTCAT	0
chr5	54461199	+	CG	ATCGC	0.888889
chr5	54461200	-	CG	TCGCA	0.909091
chr5	54461201	+	CHH	CGCAT	0
chr5	54461208	-	CHH	AAGAA	0
chr5	54461218	-	CHH	TAGGA	0
chr5	54461219	-	CHH	AGGAA	0
chr5	54461222	-	CHH	AAGAT	0
chr5	54461225	-	CHH	ATGGC	0
chr5	54461226	-	CHH	TGGCC	0
chr5	54461227	+	CHH	GGCCA	0
chr5	54461228	+	CHH	GCCAA	0
chr5	54461235	-	CHH	ATGTA	0
chr5	54461243	-	CHH	AAGTC	0
chr5	54461245	+	CG	GTCGT	0.833333
chr5	54461246	-	CG	TCGTA	1
chr5	54461256	-	CHH	TTGTC	0
chr5	54461258	+	CHH	GTCTA	0
chr5	54461262	-	CHH	AAGAA	0
chr5	54461265	-	CHH	AAGAA	0
chr5	54461271	-	CHH	AAGAC	0
chr5	54461273	+	CHH	GACCC	0
chr5	54461274	+	CHH	ACCCA	0
chr5	54461275	+	CHH	CCCAA	0
chr5	54461283	-	CHH	AAGTA	0
chr5	54461286	-	CHH	TAGTC	0
chr5	54461288	+	CHG	GTCTG	0
chr5	54461290	-	CHG	CTGTG	0
chr5	54461292	-	CHH	GTGAC	0
chr5	54461294	+	CHH	GACTT	0
chr5	54461297	-	CHH	TTGAC	0
chr5	54461299	+	CHH	GACTC	0
chr5	54461301	+	CHH	CTCCC	0
chr5	54461302	+	CHH	TCCCA	0
chr5	54461303	+	CHH	CCCAA	0
chr5	54461309	+	CHG	TTCTG	0
chr5	54461311	-	CHG	CTGAC	0
chr5	54461313	+	CHH	GACCT	0
chr5	54461314	+	CHG	ACCTG	0
chr5	54461316	-	CHG	CTGAT	0
chr5	54461319	-	CHH	ATGGA	0
chr5	54461320	-	CHH	TGGAT	0
chr5	54461323	-	CHH	ATGAA	0
chr5	54461327	-	CHH	AAGTG	0
chr5	54461329	-	CHH	GTGAA	0
chr5	54461332	-	CHH	AAGAT	0
chr5	54461335	-	CHH	ATGTT	0
chr5	54461339	+	CG	TTCGT	0.9
chr5	54461340	-	CG	TCGTA	1
chr5	54461344	-	CHH	ATGGC	0
chr5	54461345	-	CHH	TGGCA	0
chr5	54461346	+	CHH	GGCAA	0
chr5	54461352	+	CHG	TTCAG	0
chr5	54461354	-	CHG	CAGTA	0
chr5	54461359	-	CHH	ATGCT	0
chr5	54461360	+	CHH	TGCTA	0
chr5	54461363	+	CHH	TACCT	0
chr5	54461364	+	CHH	ACCTC	0
chr5	54461366	+	CHG	CTCAG	0
chr5	54461368	-	CHG	CAGTA	0
chr5	54461375	-	CHH	TAGTT	0
chr5	54461378	+	CHG	TTCTG	0
chr5	54461380	-	CHG	CTGTA	0
chr5	54461385	+	CG	TACGT	0.9375
chr5	54461386	-	CG	ACGTA	1
chr5	54461392	-	CHH	TTGGA	0
chr5	54461393	-	CHH	TGGAC	0
chr5	54461395	+	CHH	GACCA	0
chr5	54461396	+	CHH	ACCAA	0
chr5	54461400	-	CHH	AAGTT	0
chr5	54461407	-	CHH	TAGAT	0
chr5	54461413	+	CHH	AACCA	0
chr5	54461414	+	CHH	ACCAA	0
chr5	54461425	+	CHH	TTCAT	0
chr5	54461428	-	CHH	ATGAA	0
chr5	54461431	-	CHH	AAGCA	0
chr5	54461432	+	CHH	AGCAT	0
chr5	54461435	+	CHH	ATCTT	0
chr5	54461438	+	CHG	TTCTG	0
chr5	54461440	-	CHG	CTGCT	0
chr5	54461441	+	CHH	TGCTT	0
chr5	54461444	+	CHG	TTCAG	0
chr5	54461446	-	CHG	CAGAG	0
chr5	54461448	-	CHH	GAGTC	0
chr5	54461450	+	CHH	GTCCA	0
chr5	54461451	+	CHH	TCCAT	0
chr5	54461456	+	CHH	ATCCA	0
chr5	54461457	+	CHG	TCCAG	0
chr5	54461459	-	CHG	CAGCC	0
chr5	54461460	+	CHH	AGCCA	0
chr5	54461461	+	CHH	GCCAC	0
chr5	54461463	+	CHH	CACCC	0
chr5	54461464	+	CHH	ACCCA	0
chr5	54461465	+	CHG	CCCAG	0
chr5	54461467	-	CHG	CAGCT	0
chr5	54461468	+	CHH	AGCTA	0
chr5	54461472	-	CHH	ATGAA	0
chr5	54461476	-	CHH	ATGTA	0
chr5	54461483	-	CHH	TAGAA	0
chr5	54461487	-	CHH	AAGAT	0
chr5	54461494	-	CHH	TTGGT	0
chr5	54461495	-	CHH	TGGTG	0
chr5	54461497	-	CHH	GTGGA	0
chr5	54461498	-	CHH	TGGAG	0
chr5	54461500	-	CHH	GAGGT	0
chr5	54461501	-	CHH	AGGTG	0
chr5	54461503	-	CHH	GTGGA	0
chr5	54461504	-	CHH	TGGAA	0
chr5	54461510	+	CHH	TTCTA	0
chr5	54461513	+	CHH	TACCA	0
chr5	54461514	+	CHG	ACCAG	0
chr5	54461516	-	CHG	CAGAG	0
chr5	54461518	-	CHH	GAGGT	0
chr5	54461519	-	CHH	AGGTC	0
chr5	54461521	+	CHH	GTCAA	0
chr5	54461524	-	CHH	AAGAG	0
chr5	54461526	-	CHH	GAGGA	0
chr5	54461527	-	CHH	AGGAT	0
chr5	54461532	-	CHH	TTGTA	0
chr5	54461535	-	CHH	TAGGG	0
chr5	54461536	-	CHH	AGGGA	0
chr5	54461537	-	CHH	GGGAT	0
chr5	54461541	-	CHH	TAGCC	0
chr5	54461542	+	CHH	AGCCT	0
chr5	54461543	+	CHH	GCCTC	0
chr5	54461545	+	CHH	CTCAA	0
chr5	54461548	-	CHH	AAGAA	0
chr5	54461552	-	CHH	ATGCC	0
chr5	54461553	+	CHH	TGCCA	0
chr5	54461554	+	CHG	GCCAG	0
chr5	54461556	-	CHG	CAGAT	0
chr5	54461559	-	CHH	ATGAG	0
chr5	54461561	-	CHH	GAGTG	0
chr5	54461563	-	CHH	GTGTG	0
chr5	54461565	-	CHH	GTGTC	0
chr5	54461567	+	CHG	GTCAG	0
chr5	54461569	-	CHG	CAGAA	0
chr5	54461573	-	CHH	AAGCC	0
chr5	54461574	+	CHH	AGCCT	0
chr5	54461575	+	CHG	GCCTG	0
chr5	54461577	-	CHG	CTGCT	0
chr5	54461578	+	CHH	TGCTC	0
chr5	54461580	+	CHH	CTCCT	0
chr5	54461581	+	CHH	TCCTA	0
chr5	54461584	+	CHH	TACCT	0
chr5	54461585	+	CHH	ACCTC	0
chr5	54461587	+	CHH	CTCTC	0
chr5	54461589	+	CG	CTCGC	0.923077
chr5	54461590	-	CG	TCGCC	1
chr5	54461591	+	CHH	CGCCA	0
chr5	54461592	+	CHG	GCCAG	0
chr5	54461594	-	CHG	CAGCT	0
chr5	54461595	+	CHG	AGCTG	0
chr5	54461597	-	CHG	CTGCG	0
chr5	54461598	+	CG	TGCGT	0.928571
chr5	54461599	-	CG	GCGTG	1
chr5	54461601	-	CHH	GTGAC	0
chr5	54461603	+	CHH	GACTT	0
chr5	54461608	-	CHH	TAGGC	0
chr5	54461609	-	CHH	AGGCA	0
chr5	54461610	+	CHH	GGCAA	0
chr5	54461613	-	CHH	AAGTC	0
chr5	54461615	+	CHH	GTCAC	0
chr5	54461617	+	CHH	CACTT	0
chr5	54461622	-	CHH	AAGTA	0
chr5	54461625	+	CHH	TACCT	0
chr5	54461626	+	CHH	ACCTT	0
chr5	54461633	+	CHG	TTCAG	0
chr5	54461635	-	CHG	CAGTT	0
chr5	54461639	+	CHH	TTCCT	0
chr5	54461640	+	CHH	TCCTC	0
chr5	54461642	+	CHH	CTCAC	0
chr5	54461644	+	CHH	CACCT	0
chr5	54461645	+	CHG	ACCTG	0
chr5	54461647	-	CHG	CTGTA	0
chr5	54461654	-	CHH	TTGAA	0
chr5	54461657	+	CHG	AACAG	0
chr5	54461659	-	CHG	CAGGG	0
chr5	54461660	-	CHH	AGGGG	0
chr5	54461661	-	CHH	GGGGT	0
chr5	54461662	-	CHH	GGGTT	0
chr5	54461665	-	CHH	TTGAA	0
chr5	54461669	-	CHH	ATGGA	0
chr5	54461670	-	CHH	TGGAA	0
chr5	54461679	-	CHH	AAGCC	0
chr5	54461680	+	CHH	AGCCC	0
chr5	54461681	+	CHH	GCCCT	0
chr5	54461682	+	CHH	CCCTT	0
chr5	54461686	-	CHH	TTGCA	0
chr5	54461687	+	CHH	TGCAA	0
chr5	54461690	+	CHH	AACTC	0
chr5	54461692	+	CHH	CTCTA	0
chr5	54461698	-	CHH	AAGTC	0
chr5	54461700	+	CHH	GTCAA	0
chr5	54461707	+	CHH	AACAC	0
chr5	54461709	+	CHH	CACAC	0
chr5	54461711	+	CHH	CACTT	0
chr5	54461715	+	CHH	TACTA	0
chr5	54461719	-	CHH	AAGGT	0
chr5	54461720	-	CHH	AGGTG	0
chr5	54461722	-	CHH	GTGTT	0
chr5	54461729	-	CHH	AAGTG	0
chr5	54461731	-	CHH	GTGAC	0
chr5	54461733	+	CHH	GACCA	0
chr5	54461734	+	CHG	ACCAG	0
chr5	54461736	-	CHG	CAGGA	0
chr5	54461737	-	CHH	AGGAA	0
chr5	54461740	-	CHH	AAGGA	0
chr5	54461741	-	CHH	AGGAA	0
chr5	54461746	+	CHG	ATCAG	0
chr5	54461748	-	CHG	CAGAA	0
chr5	54461751	+	CHH	AACTA	0
chr5	54461755	+	CHH	AACCT	0
chr5	54461756	+	CHG	ACCTG	0
chr5	54461758	-	CHG	CTGGA	0
chr5	54461759	-	CHH	TGGAT	0
chr5	54461763	-	CHH	TTGTT	0
chr5	54461767	-	CHH	TAGCG	0
chr5	54461768	+	CG	AGCGA	1
chr5	54461769	-	CG	GCGAA	0.928571
chr5	54461772	-	CHH	AAGAA	0
chr5	54461777	+	CHG	AACAG	0
chr5	54461779	-	CHG	CAGAA	0
chr5	54461782	-	CHH	AAGCC	0
chr5	54461783	+	CHH	AGCCA	0
chr5	54461784	+	CHH	GCCAC	0
chr5	54461786	+	CHH	CACCA	0
chr5	54461787	+	CHH	ACCAA	0
chr5	54461790	+	CHH	AACAA	0
chr5	54461793	-	CHH	AAGCC	0
chr5	54461794	+	CHH	AGCCT	0
chr5	54461795	+	CHH	GCCTA	0
chr5	54461799	+	CHG	ATCTG	0
chr5	54461801	-	CHG	CTGTC	0
chr5	54461803	+	CHH	GTCCT	0
chr5	54461804	+	CHH	TCCTT	0
chr5	54461808	-	CHH	TTGCA	0
chr5	54461809	+	CHH	TGCAA	0
chr5	54461816	-	CHH	TTGCT	0
chr5	54461817	+	CHH	TGCTC	0
chr5	54461819	+	CHH	CTCCA	0
chr5	54461820	+	CHH	TCCAA	0
chr5	54461823	-	CHH	AAGAG	0
chr5	54461825	-	CHH	GAGCC	0
chr5	54461826	+	CHH	AGCCT	0
chr5	54461827	+	CHH	GCCTA	0
chr5	54461833	-	CHH	TAGCA	0
chr5	54461834	+	CHH	AGCAA	0
chr5	54461840	-	CHH	TTGAA	0
chr5	54461845	+	CHG	TTCTG	0
chr5	54461847	-	CHG	CTGAG	0
chr5	54461849	-	CHH	GAGCC	0
chr5	54461850	+	CHH	AGCCT	0
chr5	54461851	+	CHH	GCCTC	0
chr5	54461853	+	CHH	CTCTA	0
chr5	54461857	-	CHH	AAGAA	0
chr5	54461862	+	CHH	AACTT	0
chr5	54461867	-	CHH	ATGCT	0
chr5	54461868	+	CHH	TGCTC	0
chr5	54461870	+	CHG	CTCAG	0
chr5	54461872	-	CHG	CAGGT	0
chr5	54461873	-	CHH	AGGTG	0
chr5	54461875	-	CHH	GTGGC	0
chr5	54461876	-	CHH	TGGCC	0
chr5	54461877	+	CHH	GGCCC	0
chr5	54461878	+	CHH	GCCCC	0
chr5	54461879	+	CHH	CCCCT	0
chr5	54461880	+	CHH	CCCTC	0
chr5	54461882	+	CHH	CTCCA	0
chr5	54461883	+	CHH	TCCAA	0
chr5	54461886	-	CHH	AAGTG	0
chr5	54461888	-	CHH	GTGTT	0
chr5	54461891	-	CHH	TTGGT	0
chr5	54461892	-	CHH	TGGTG	0
chr5	54461894	-	CHH	GTGCC	0
chr5	54461895	+	CHH	TGCCA	0
chr5	54461896	+	CHG	GCCAG	0
chr5	54461898	-	CHG	CAGAG	0
chr5	54461900	-	CHH	GAGCA	0
chr5	54461901	+	CHH	AGCAC	0
chr5	54461903	+	CHH	CACTC	0
chr5	54461905	+	CHH	CTCTT	0
chr5	54461908	-	CHH	TTGCC	0
chr5	54461909	+	CHH	TGCCT	0
chr5	54461910	+	CHH	GCCTT	0
chr5	54461913	-	CHH	TTGTA	0
chr5	54461917	+	CHH	ATCCT	0
chr5	54461918	+	CHH	TCCTC	0
chr5	54461920	+	CHH	CTCAC	0
chr5	54461922	+	CHH	CACCT	0
chr5	54461923	+	CHH	ACCTA	0
chr5	54461926	+	CG	TACGC	1
chr5	54461927	-	CG	ACGCC	0.894737
[truncated: 3,462 more rows]

## Sheet: KYSE270
chr	Position	+/- chain	cytosine pattern (CG/CHH/CHG)	cytosine sequence context	methy
chr5	54456716	+	CHG	ATCAG	0
chr5	54456718	-	CHG	CAGAG	0
chr5	54456720	-	CHH	GAGGT	0
chr5	54456721	-	CHH	AGGTT	0
chr5	54456727	-	CHH	TAGTC	0
chr5	54456729	+	CHH	GTCCC	0
chr5	54456730	+	CHH	TCCCC	0
chr5	54456731	+	CHH	CCCCC	0
chr5	54456732	+	CHH	CCCCC	0
chr5	54456733	+	CHH	CCCCC	0
chr5	54456734	+	CHH	CCCCA	0
chr5	54456735	+	CHH	CCCAA	0
chr5	54456741	-	CHH	TTGTT	0
chr5	54456746	-	CHH	TAGGA	0
chr5	54456747	-	CHH	AGGAT	0
chr5	54456755	+	CHH	AACTA	0
chr5	54456758	+	CHH	TACTT	0
chr5	54456761	-	CHH	TTGCA	0
chr5	54456762	+	CHG	TGCAG	0
chr5	54456764	-	CHG	CAGAA	0
chr5	54456778	+	CHH	ATCTT	0
chr5	54456783	-	CHH	TTGCT	0
chr5	54456784	+	CHH	TGCTT	0
chr5	54456787	+	CHH	TTCAC	0
chr5	54456789	+	CHH	CACTT	0
chr5	54456793	+	CHG	TTCCG	0
chr5	54456794	+	CG	TCCGG	0
chr5	54456795	-	CG	CCGGT	0
chr5	54456796	-	CHG	CGGTT	0
chr5	54456799	-	CHH	TTGGA	0
chr5	54456800	-	CHH	TGGAT	0
chr5	54456809	+	CHH	TTCTT	0
chr5	54456815	+	CHG	TTCCG	0
chr5	54456816	+	CG	TCCGG	0
chr5	54456817	-	CG	CCGGG	0
chr5	54456818	-	CHG	CGGGA	0
chr5	54456819	-	CHH	GGGAG	0
chr5	54456821	-	CHH	GAGGT	0
chr5	54456822	-	CHH	AGGTT	0
chr5	54456826	+	CHH	TTCAC	0
chr5	54456828	+	CHH	CACTA	0
chr5	54456831	-	CHH	TAGTT	0
chr5	54456834	-	CHH	TTGTA	0
chr5	54456839	+	CG	AACGT	0
chr5	54456840	-	CG	ACGTG	0
chr5	54456842	-	CHH	GTGGC	0
chr5	54456843	-	CHH	TGGCC	0
chr5	54456844	+	CHH	GGCCA	0
chr5	54456845	+	CHG	GCCAG	0
chr5	54456847	-	CHG	CAGTG	0
chr5	54456849	-	CHH	GTGAC	0
chr5	54456851	+	CHG	GACTG	0
chr5	54456853	-	CHG	CTGCC	0
chr5	54456854	+	CHH	TGCCA	0
chr5	54456855	+	CHH	GCCAA	0
chr5	54456858	+	CHH	AACTC	0
chr5	54456860	+	CHH	CTCAC	0
chr5	54456862	+	CHG	CACAG	0
chr5	54456864	-	CHG	CAGAC	0
chr5	54456866	+	CHG	GACAG	0
chr5	54456868	-	CHG	CAGAA	0
chr5	54456875	+	CHH	TACTT	0
chr5	54456879	-	CHH	TAGGG	0
chr5	54456880	-	CHH	AGGGC	0
chr5	54456881	-	CHH	GGGCT	0
chr5	54456882	+	CHG	GGCTG	0
chr5	54456884	-	CHG	CTGAA	0
chr5	54456887	-	CHH	AAGGA	0
chr5	54456888	-	CHH	AGGAA	0
chr5	54456891	+	CHG	AACTG	0
chr5	54456893	-	CHG	CTGCA	0
chr5	54456894	+	CHH	TGCAC	0
chr5	54456896	+	CHH	CACAA	0
chr5	54456900	-	CHH	AAGAG	0
chr5	54456902	-	CHH	GAGTT	0
chr5	54456906	-	CHH	TTGGA	0
chr5	54456907	-	CHH	TGGAC	0
chr5	54456909	+	CHH	GACCA	0
chr5	54456910	+	CHH	ACCAT	0
chr5	54456913	+	CHH	ATCCC	0
chr5	54456914	+	CHH	TCCCA	0
chr5	54456915	+	CHH	CCCAC	0
chr5	54456917	+	CHH	CACTT	0
chr5	54456920	+	CHG	TTCAG	0
chr5	54456922	-	CHG	CAGCG	0
chr5	54456923	+	CG	AGCGT	0
chr5	54456924	-	CG	GCGTG	0
chr5	54456926	-	CHH	GTGTT	0
chr5	54456929	-	CHH	TTGGC	0
chr5	54456930	-	CHH	TGGCT	0
chr5	54456931	+	CHH	GGCTT	0
chr5	54456936	+	CHH	TTCCC	0
chr5	54456937	+	CHH	TCCCT	0
chr5	54456938	+	CHG	CCCTG	0
chr5	54456940	-	CHG	CTGCA	0
chr5	54456941	+	CHH	TGCAA	0
chr5	54456945	+	CHG	ATCAG	0
chr5	54456947	-	CHG	CAGTT	0
chr5	54456951	-	CHH	TTGGA	0
chr5	54456952	-	CHH	TGGAG	0
chr5	54456954	-	CHH	GAGAA	0
chr5	54456958	+	CG	ATCGG	0
chr5	54456959	-	CG	TCGGA	0
chr5	54456960	-	CHG	CGGAG	0
chr5	54456962	-	CHH	GAGCC	0
chr5	54456963	+	CHH	AGCCC	0
chr5	54456964	+	CHH	GCCCC	0
chr5	54456965	+	CHG	CCCCG	0
chr5	54456966	+	CG	CCCGC	0
chr5	54456967	-	CG	CCGCC	0
chr5	54456968	+	CHH	CGCCC	0
chr5	54456969	+	CHH	GCCCA	0
chr5	54456970	+	CHH	CCCAA	0
chr5	54456973	-	CHH	AAGCA	0
chr5	54456974	+	CHH	AGCAA	0
chr5	54456977	-	CHH	AAGGA	0
chr5	54456978	-	CHH	AGGAA	0
chr5	54456981	-	CHH	AAGTA	0
chr5	54456984	-	CHH	TAGAA	0
chr5	54456988	+	CHH	ATCTT	0
chr5	54456993	-	CHH	TTGCA	0
chr5	54456994	+	CHH	TGCAA	0
chr5	54456997	-	CHH	AAGAA	0
chr5	54457004	+	CHH	AACTA	0
chr5	54457007	+	CG	TACGG	0
chr5	54457008	-	CG	ACGGA	0
chr5	54457009	-	CHG	CGGAG	0
chr5	54457011	-	CHH	GAGTA	0
chr5	54457015	+	CHH	AACTT	0
chr5	54457019	+	CHH	TTCCC	0
chr5	54457020	+	CHH	TCCCC	0
chr5	54457021	+	CHH	CCCCA	0
chr5	54457022	+	CHH	CCCAT	0
chr5	54457025	+	CHH	ATCTT	0
chr5	54457028	+	CHH	TTCCA	0
chr5	54457029	+	CHH	TCCAC	0
chr5	54457031	+	CHH	CACAA	0
chr5	54457034	-	CHH	AAGAT	0
chr5	54457040	-	CHH	AAGAT	0
chr5	54457044	+	CHH	TTCTA	0
chr5	54457047	-	CHH	TAGGA	0
chr5	54457048	-	CHH	AGGAT	0
chr5	54457051	+	CHG	ATCTG	0
chr5	54457053	-	CHG	CTGAA	0
chr5	54457056	-	CHH	AAGGA	0
chr5	54457057	-	CHH	AGGAG	0
chr5	54457059	-	CHH	GAGAA	0
chr5	54457062	+	CHH	AACCT	0
chr5	54457063	+	CHG	ACCTG	0
chr5	54457065	-	CHG	CTGCA	0
chr5	54457066	+	CHH	TGCAT	0
chr5	54457072	-	CHH	TAGAT	0
chr5	54457077	+	CHH	TTCTT	0
chr5	54457080	-	CHH	TTGTT	0
chr5	54457083	-	CHH	TTGGT	0
chr5	54457084	-	CHH	TGGTA	0
chr5	54457092	+	CHG	ATCTG	0
chr5	54457094	-	CHG	CTGCC	0
chr5	54457095	+	CHH	TGCCT	0
chr5	54457096	+	CHH	GCCTT	0
chr5	54457099	-	CHH	TTGCA	0
chr5	54457100	+	CHH	TGCAT	0
chr5	54457105	-	CHH	ATGCT	0
chr5	54457106	+	CHG	TGCTG	0
chr5	54457108	-	CHG	CTGTT	0
chr5	54457118	-	CHH	TTGCT	0
chr5	54457119	+	CHH	TGCTT	0
chr5	54457124	+	CHH	TTCAT	0
chr5	54457134	+	CHH	AACAA	0
chr5	54457142	+	CHH	TACCA	0
chr5	54457143	+	CHG	ACCAG	0
chr5	54457145	-	CHG	CAGGA	0
chr5	54457146	-	CHH	AGGAC	0
chr5	54457148	+	CHH	GACAA	0
chr5	54457153	+	CHH	TACTT	0
chr5	54457157	+	CHH	TTCCT	0
chr5	54457158	+	CHH	TCCTA	0
chr5	54457164	+	CHH	TTCAT	0
chr5	54457169	-	CHH	TTGAA	0
chr5	54457173	+	CG	AACGT	0
chr5	54457174	-	CG	ACGTT	0.555556
chr5	54457177	-	CHH	TTGTA	0
chr5	54457181	+	CG	ATCGG	0
chr5	54457182	-	CG	TCGGG	0.625
chr5	54457183	-	CHG	CGGGA	0
chr5	54457184	-	CHH	GGGAA	0
chr5	54457188	-	CHH	AAGCT	0
chr5	54457189	+	CHH	AGCTT	0
chr5	54457192	+	CHH	TTCAT	0
chr5	54457199	+	CHH	AACTA	0
chr5	54457203	+	CHH	ATCAT	0
chr5	54457206	+	CHH	ATCAA	0
chr5	54457210	-	CHH	AAGAG	0
chr5	54457212	-	CHH	GAGCC	0
chr5	54457213	+	CHH	AGCCA	0
chr5	54457214	+	CHG	GCCAG	0
chr5	54457216	-	CHG	CAGAA	0
chr5	54457220	+	CHH	ATCTC	0
chr5	54457222	+	CHH	CTCAT	0
chr5	54457225	+	CHH	ATCCT	0
chr5	54457226	+	CHH	TCCTT	0
chr5	54457230	-	CHH	TTGTA	0
chr5	54457234	+	CHH	AACTT	0
chr5	54457237	+	CHH	TTCTA	0
chr5	54457240	-	CHH	TAGGA	0
chr5	54457241	-	CHH	AGGAG	0
chr5	54457243	-	CHH	GAGTT	0
chr5	54457248	-	CHH	ATGCT	0
chr5	54457249	+	CHH	TGCTC	0
chr5	54457251	+	CHH	CTCCC	0
chr5	54457252	+	CHH	TCCCC	0
chr5	54457253	+	CHH	CCCCT	0
chr5	54457254	+	CHG	CCCTG	0
chr5	54457256	-	CHG	CTGAA	0
chr5	54457261	+	CHH	ATCAA	0
chr5	54457265	-	CHH	ATGTT	0
chr5	54457271	-	CHH	TAGCT	0
chr5	54457272	+	CHH	AGCTT	0
chr5	54457275	+	CHH	TTCTT	0
chr5	54457279	-	CHH	TAGAT	0
chr5	54457282	-	CHH	ATGGT	0
chr5	54457283	-	CHH	TGGTA	0
chr5	54457289	-	CHH	AAGAA	0
chr5	54457294	+	CHH	TTCTA	0
chr5	54457299	+	CHH	TTCCA	0
chr5	54457300	+	CHH	TCCAA	0
chr5	54457314	+	CHH	TTCCT	0
chr5	54457315	+	CHH	TCCTT	0
chr5	54457322	+	CHH	TACCA	0
chr5	54457323	+	CHH	ACCAT	0
chr5	54457326	+	CHH	ATCTT	0
chr5	54457329	+	CHH	TTCCT	0
chr5	54457330	+	CHG	TCCTG	0
chr5	54457332	-	CHG	CTGAA	0
chr5	54457335	-	CHH	AAGAA	0
chr5	54457342	+	CHH	TACTT	0
chr5	54457348	-	CHH	AAGTG	0
chr5	54457350	-	CHH	GTGTG	0
chr5	54457352	-	CHH	GTGCC	0
chr5	54457353	+	CHH	TGCCC	0
chr5	54457354	+	CHH	GCCCA	0
chr5	54457355	+	CHH	CCCAT	0
chr5	54457358	-	CHH	ATGGC	0
chr5	54457359	-	CHH	TGGCT	0
chr5	54457360	+	CHH	GGCTA	0
chr5	54457367	+	CHH	TTCAC	0
chr5	54457369	+	CHH	CACAA	0
chr5	54457377	+	CHH	ATCTT	0
chr5	54457384	+	CHH	TTCTC	0
chr5	54457386	+	CHH	CTCCT	0
chr5	54457387	+	CHH	TCCTC	0
chr5	54457389	+	CHH	CTCTC	0
chr5	54457391	+	CHH	CTCTT	0
chr5	54457394	-	CHH	TTGTA	0
chr5	54457398	+	CHH	AACTA	0
chr5	54457401	-	CHH	TAGCA	0
chr5	54457402	+	CHH	AGCAT	0
chr5	54457405	+	CHG	ATCTG	0
chr5	54457407	-	CHG	CTGGA	0
chr5	54457408	-	CHH	TGGAG	0
chr5	54457410	-	CHH	GAGAA	0
chr5	54457415	-	CHH	ATGTC	0
chr5	54457417	+	CHH	GTCCC	0
chr5	54457418	+	CHH	TCCCT	0
chr5	54457419	+	CHH	CCCTT	0
chr5	54457422	+	CHH	TTCCC	0
chr5	54457423	+	CHG	TCCCG	0
chr5	54457424	+	CG	CCCGT	0.875
chr5	54457425	-	CG	CCGTC	1
chr5	54457427	+	CHH	GTCAT	0
chr5	54457434	-	CHH	TAGCC	0
chr5	54457435	+	CHH	AGCCA	0
chr5	54457436	+	CHH	GCCAC	0
chr5	54457438	+	CHH	CACAC	0
chr5	54457440	+	CHG	CACAG	0
chr5	54457442	-	CHG	CAGCT	0
chr5	54457443	+	CHH	AGCTC	0
chr5	54457445	+	CHH	CTCTC	0
chr5	54457447	+	CHH	CTCAT	0
chr5	54457450	-	CHH	ATGAA	0
chr5	54457455	-	CHH	TAGTG	0
chr5	54457457	-	CHH	GTGCT	0
chr5	54457458	+	CHG	TGCTG	0
chr5	54457460	-	CHG	CTGGG	0
chr5	54457461	-	CHH	TGGGC	0
chr5	54457462	-	CHH	GGGCA	0
chr5	54457463	+	CHH	GGCAT	0
chr5	54457471	-	CHH	TAGTT	0
chr5	54457476	+	CHH	AACAT	0
chr5	54457481	-	CHH	ATGTT	0
chr5	54457485	-	CHH	TTGTG	0
chr5	54457487	-	CHH	GTGGC	0
chr5	54457488	-	CHH	TGGCT	0
chr5	54457489	+	CHH	GGCTA	0
chr5	54457499	-	CHH	ATGTT	0
chr5	54457502	-	CHH	TTGTC	0
chr5	54457504	+	CHH	GTCTT	0
chr5	54457508	+	CHH	TTCTT	0
chr5	54457513	+	CHG	ATCTG	0
chr5	54457515	-	CHG	CTGAA	0
chr5	54457519	+	CHH	AACAA	0
chr5	54457526	+	CHH	TTCTC	0
chr5	54457528	+	CHH	CTCAA	0
chr5	54457532	-	CHH	AAGAT	0
chr5	54457535	-	CHH	ATGAA	0
chr5	54457541	-	CHH	ATGTC	0
chr5	54457543	+	CHG	GTCAG	0
chr5	54457545	-	CHG	CAGCT	0
chr5	54457546	+	CHH	AGCTT	0
chr5	54457550	+	CHH	TACCA	0
chr5	54457551	+	CHG	ACCAG	0
chr5	54457553	-	CHG	CAGAT	0
chr5	54457560	-	CHH	TTGCT	0
chr5	54457561	+	CHH	TGCTA	0
chr5	54457568	+	CHH	ATCCA	0
chr5	54457569	+	CHH	TCCAA	0
chr5	54457575	+	CHH	AACAT	0
chr5	54457582	+	CHH	AACTT	0
chr5	54457585	-	CHH	TTGGT	0
chr5	54457586	-	CHH	TGGTT	0
chr5	54457593	+	CHG	TTCAG	0
chr5	54457595	-	CHG	CAGAG	0
chr5	54457597	-	CHH	GAGGG	0
chr5	54457598	-	CHH	AGGGC	0
chr5	54457599	-	CHH	GGGCA	0
chr5	54457600	+	CHG	GGCAG	0
chr5	54457602	-	CHG	CAGTA	0
chr5	54457605	-	CHH	TAGTG	0
chr5	54457607	-	CHH	GTGTT	0
chr5	54457611	-	CHH	TAGGC	0
chr5	54457612	-	CHH	AGGCT	0
chr5	54457613	+	CHH	GGCTA	0
chr5	54457619	+	CHH	TTCTC	0
chr5	54457621	+	CHH	CTCCA	0
chr5	54457622	+	CHH	TCCAA	0
chr5	54457629	-	CHH	AAGCT	0
chr5	54457630	+	CHH	AGCTA	0
chr5	54457633	-	CHH	TAGCT	0
chr5	54457634	+	CHH	AGCTA	0
chr5	54457637	+	CHG	TACAG	0
chr5	54457639	-	CHG	CAGAA	0
chr5	54457644	+	CHG	ATCTG	0
chr5	54457646	-	CHG	CTGTT	0
chr5	54457653	-	CHH	AAGAC	0
chr5	54457655	+	CHH	GACTT	0
chr5	54457658	-	CHH	TTGCC	0
chr5	54457659	+	CHH	TGCCA	0
chr5	54457660	+	CHH	GCCAA	0
chr5	54457663	-	CHH	AAGGT	0
chr5	54457664	-	CHH	AGGTC	0
chr5	54457666	+	CHH	GTCAC	0
chr5	54457668	+	CHH	CACTT	0
chr5	54457672	-	CHH	TAGCA	0
chr5	54457673	+	CHH	AGCAC	0
chr5	54457675	+	CHH	CACAA	0
chr5	54457679	-	CHH	AAGGT	0
chr5	54457680	-	CHH	AGGTC	0
chr5	54457682	+	CHH	GTCAT	0
chr5	54457685	-	CHH	ATGAG	0
chr5	54457687	-	CHH	GAGGC	0
chr5	54457688	-	CHH	AGGCA	0
chr5	54457689	+	CHH	GGCAT	0
chr5	54457693	+	CHG	TACAG	0
chr5	54457695	-	CHG	CAGAC	0
chr5	54457697	+	CHG	GACAG	0
chr5	54457699	-	CHG	CAGCA	0
chr5	54457700	+	CHH	AGCAT	0
chr5	54457704	-	CHH	TAGGC	0
chr5	54457705	-	CHH	AGGCT	0
chr5	54457706	+	CHH	GGCTT	0
chr5	54457710	-	CHH	TTGGC	0
chr5	54457711	-	CHH	TGGCC	0
chr5	54457712	+	CHH	GGCCT	0
chr5	54457713	+	CHH	GCCTC	0
chr5	54457715	+	CHH	CTCAA	0
chr5	54457718	-	CHH	AAGCT	0
chr5	54457719	+	CHH	AGCTA	0
chr5	54457722	+	CHH	TACCT	0
chr5	54457723	+	CHG	ACCTG	0
chr5	54457725	-	CHG	CTGGG	0
chr5	54457726	-	CHH	TGGGT	0
chr5	54457727	-	CHH	GGGTT	0
chr5	54457730	+	CHH	TTCAA	0
chr5	54457734	+	CHH	AACCC	0
chr5	54457735	+	CHH	ACCCC	0
chr5	54457736	+	CHH	CCCCT	0
chr5	54457737	+	CHG	CCCTG	0
chr5	54457739	-	CHG	CTGCT	0
chr5	54457740	+	CHH	TGCTC	0
chr5	54457742	+	CHH	CTCTT	0
chr5	54457747	-	CHH	TTGTT	0
chr5	54457753	-	CHH	TTGCT	0
chr5	54457754	+	CHH	TGCTA	0
chr5	54457758	-	CHH	ATGTG	0
chr5	54457760	-	CHH	GTGGC	0
chr5	54457761	-	CHH	TGGCT	0
chr5	54457762	+	CHH	GGCTT	0
chr5	54457765	+	CHH	TTCTT	0
chr5	54457770	+	CHH	AACTT	0
chr5	54457773	+	CHH	TTCTC	0
chr5	54457775	+	CHG	CTCTG	0
chr5	54457777	-	CHG	CTGTG	0
chr5	54457779	-	CHH	GTGCC	0
chr5	54457780	+	CHH	TGCCT	0
chr5	54457781	+	CHG	GCCTG	0
chr5	54457783	-	CHG	CTGTT	0
chr5	54457787	+	CHH	TTCTC	0
chr5	54457789	+	CHH	CTCAT	0
chr5	54457794	-	CHH	TTGTA	0
chr5	54457801	-	CHH	ATGGG	0
chr5	54457802	-	CHH	TGGGC	0
chr5	54457803	-	CHH	GGGCT	0
chr5	54457804	+	CHH	GGCTA	0
chr5	54457808	+	CHH	ATCAA	0
chr5	54457813	-	CHH	TAGTA	0
chr5	54457816	+	CHG	TACCG	0
chr5	54457817	+	CG	ACCGC	1
chr5	54457818	-	CG	CCGCC	1
chr5	54457819	+	CHH	CGCCT	0
chr5	54457820	+	CHH	GCCTT	0
chr5	54457823	+	CHH	TTCTT	0
chr5	54457828	-	CHH	AAGAT	0
chr5	54457832	-	CHH	TTGTT	0
chr5	54457836	-	CHH	TTGGA	0
chr5	54457837	-	CHH	TGGAA	0
chr5	54457844	-	CHH	AAGTC	0
chr5	54457846	+	CHG	GTCTG	0
chr5	54457848	-	CHG	CTGTT	0
chr5	54457855	-	CHH	TAGTA	0
chr5	54457866	-	CHH	AAGTA	0
chr5	54457869	+	CHH	TACTT	0
chr5	54457875	+	CHH	TACAC	0
chr5	54457877	+	CHG	CACTG	0
chr5	54457879	-	CHG	CTGCT	0
chr5	54457880	+	CHH	TGCTT	0
chr5	54457883	-	CHH	TTGCT	0
chr5	54457884	+	CHH	TGCTC	0
chr5	54457886	+	CHG	CTCTG	0
chr5	54457888	-	CHG	CTGTG	0
chr5	54457890	-	CHH	GTGCC	0
chr5	54457891	+	CHH	TGCCA	0
chr5	54457892	+	CHG	GCCAG	0
chr5	54457894	-	CHG	CAGAC	0
chr5	54457896	+	CHH	GACAC	0
chr5	54457898	+	CHG	CACTG	0
chr5	54457900	-	CHG	CTGTT	0
chr5	54457903	+	CHH	TTCTA	0
chr5	54457908	+	CHH	AACCA	0
chr5	54457909	+	CHH	ACCAT	0
chr5	54457916	-	CHH	TAGTC	0
chr5	54457918	+	CHH	GTCAA	0
chr5	54457942	-	CHH	AAGGC	0
chr5	54457943	-	CHH	AGGCC	0
chr5	54457944	+	CHG	GGCCG	0
chr5	54457945	+	CG	GCCGG	1
chr5	54457946	-	CG	CCGGG	0.833333
chr5	54457947	-	CHG	CGGGC	0
chr5	54457948	-	CHH	GGGCG	0
chr5	54457949	+	CG	GGCGC	1
chr5	54457950	-	CG	GCGCG	1
chr5	54457951	+	CG	CGCGG	1
chr5	54457952	-	CG	GCGGT	1
chr5	54457953	-	CHG	CGGTG	0
chr5	54457955	-	CHH	GTGGC	0
chr5	54457956	-	CHH	TGGCT	0
chr5	54457957	+	CHH	GGCTC	0
chr5	54457959	+	CHH	CTCAC	0
chr5	54457961	+	CG	CACGC	0.857143
chr5	54457962	-	CG	ACGCC	1
chr5	54457963	+	CHH	CGCCT	0
chr5	54457964	+	CHG	GCCTG	0
chr5	54457966	-	CHG	CTGTA	0
chr5	54457971	+	CHH	ATCCC	0
chr5	54457972	+	CHH	TCCCA	0
chr5	54457973	+	CHG	CCCAG	0
chr5	54457975	-	CHG	CAGCA	0
chr5	54457976	+	CHH	AGCAC	0
chr5	54457978	+	CHH	CACTT	0
chr5	54457983	-	CHH	TAGGA	0
chr5	54457984	-	CHH	AGGAG	0
chr5	54457986	-	CHH	GAGGC	0
chr5	54457987	-	CHH	AGGCC	0
chr5	54457988	+	CHG	GGCCG	0
chr5	54457989	+	CG	GCCGA	1
chr5	54457990	-	CG	CCGAG	1
chr5	54457992	-	CHH	GAGGC	0
chr5	54457993	-	CHH	AGGCA	0
chr5	54457994	+	CHG	GGCAG	0
chr5	54457996	-	CHG	CAGGC	0
chr5	54457997	-	CHH	AGGCA	0
chr5	54457998	+	CHG	GGCAG	0
chr5	54458000	-	CHG	CAGAT	0
chr5	54458003	+	CHH	ATCAC	0
chr5	54458005	+	CHH	CACTT	0
chr5	54458010	-	CHH	AAGGT	0
chr5	54458011	-	CHH	AGGTC	0
chr5	54458013	+	CHG	GTCAG	0
chr5	54458015	-	CHG	CAGGA	0
chr5	54458016	-	CHH	AGGAG	0
chr5	54458018	-	CHH	GAGTT	0
chr5	54458022	-	CHH	TAGAG	0
chr5	54458024	-	CHH	GAGAC	0
chr5	54458026	+	CHH	GACTA	0
chr5	54458029	-	CHH	TAGCC	0
chr5	54458030	+	CHH	AGCCT	0
chr5	54458031	+	CHG	GCCTG	0
chr5	54458033	-	CHG	CTGGC	0
chr5	54458034	-	CHH	TGGCC	0
chr5	54458035	+	CHH	GGCCA	0
chr5	54458036	+	CHH	GCCAA	0
chr5	54458042	-	CHH	ATGGT	0
chr5	54458043	-	CHH	TGGTG	0
chr5	54458045	-	CHH	GTGAA	0
chr5	54458049	+	CHH	AACCC	0
chr5	54458050	+	CHH	ACCCC	0
chr5	54458051	+	CHH	CCCCA	0
chr5	54458052	+	CHH	CCCAT	0
chr5	54458055	+	CHH	ATCTC	0
chr5	54458057	+	CHH	CTCTA	0
chr5	54458066	-	CHH	TAGTA	0
chr5	54458069	+	CHH	TACAA	0
chr5	54458078	-	CHH	TAGCC	0
chr5	54458079	+	CHH	AGCCA	0
chr5	54458080	+	CHG	GCCAG	0
chr5	54458082	-	CHG	CAGGT	0
chr5	54458083	-	CHH	AGGTG	0
chr5	54458085	-	CHH	GTGTG	0
chr5	54458087	-	CHH	GTGGT	0
chr5	54458088	-	CHH	TGGTG	0
chr5	54458090	-	CHH	GTGGT	0
chr5	54458091	-	CHH	TGGTG	0
chr5	54458093	-	CHH	GTGGG	0
chr5	54458094	-	CHH	TGGGC	0
chr5	54458095	-	CHH	GGGCA	0
chr5	54458096	+	CHH	GGCAC	0
chr5	54458098	+	CHH	CACCT	0
chr5	54458099	+	CHG	ACCTG	0
chr5	54458101	-	CHG	CTGTA	0
chr5	54458106	+	CHH	ATCCC	0
chr5	54458107	+	CHH	TCCCA	0
chr5	54458108	+	CHG	CCCAG	0
chr5	54458110	-	CHG	CAGCT	0
chr5	54458111	+	CHH	AGCTA	0
chr5	54458116	+	CHG	TTCAG	0
chr5	54458118	-	CHG	CAGGA	0
chr5	54458119	-	CHH	AGGAG	0
chr5	54458121	-	CHH	GAGGC	0
chr5	54458122	-	CHH	AGGCT	0
chr5	54458123	+	CHG	GGCTG	0
chr5	54458125	-	CHG	CTGAG	0
chr5	54458127	-	CHH	GAGGC	0
chr5	54458128	-	CHH	AGGCA	0
chr5	54458129	+	CHG	GGCAG	0
chr5	54458131	-	CHG	CAGGA	0
chr5	54458132	-	CHH	AGGAG	0
chr5	54458134	-	CHH	GAGAA	0
chr5	54458138	+	CG	ATCGC	1
chr5	54458139	-	CG	TCGCT	0.714286
chr5	54458140	+	CHH	CGCTT	0
chr5	54458143	-	CHH	TTGAA	0
chr5	54458146	+	CHH	AACCC	0
chr5	54458147	+	CHH	ACCCA	0
chr5	54458148	+	CHG	CCCAG	0
chr5	54458150	-	CHG	CAGAG	0
chr5	54458152	-	CHH	GAGGC	0
chr5	54458153	-	CHH	AGGCA	0
chr5	54458154	+	CHG	GGCAG	0
chr5	54458156	-	CHG	CAGAG	0
chr5	54458158	-	CHH	GAGGT	0
chr5	54458159	-	CHH	AGGTT	0
chr5	54458162	-	CHH	TTGCA	0
chr5	54458163	+	CHG	TGCAG	0
chr5	54458165	-	CHG	CAGTG	0
chr5	54458167	-	CHH	GTGAG	0
chr5	54458169	-	CHH	GAGCT	0
chr5	54458170	+	CHG	AGCTG	0
chr5	54458172	-	CHG	CTGAA	0
chr5	54458177	+	CG	ATCGC	1
chr5	54458178	-	CG	TCGCG	1
chr5	54458179	+	CG	CGCGC	1
chr5	54458180	-	CG	GCGCT	1
chr5	54458181	+	CHH	CGCTA	0
chr5	54458184	+	CHG	TACTG	0
chr5	54458186	-	CHG	CTGCA	0
chr5	54458187	+	CHH	TGCAC	0
chr5	54458189	+	CHH	CACTC	0
chr5	54458191	+	CHH	CTCCA	0
chr5	54458192	+	CHG	TCCAG	0
chr5	54458194	-	CHG	CAGCC	0
chr5	54458195	+	CHH	AGCCT	0
chr5	54458196	+	CHG	GCCTG	0
chr5	54458198	-	CHG	CTGGG	0
chr5	54458199	-	CHH	TGGGC	0
chr5	54458200	-	CHH	GGGCG	0
chr5	54458201	+	CG	GGCGA	1
chr5	54458202	-	CG	GCGAC	0.909091
chr5	54458204	+	CHG	GACAG	0
chr5	54458206	-	CHG	CAGAG	0
chr5	54458208	-	CHH	GAGCA	0
chr5	54458209	+	CHH	AGCAA	0
chr5	54458212	-	CHH	AAGCC	0
chr5	54458213	+	CHH	AGCCT	0
chr5	54458214	+	CHG	GCCTG	0
chr5	54458216	-	CHG	CTGCA	0
chr5	54458217	+	CHH	TGCAT	0
chr5	54458220	+	CHH	ATCTT	0
chr5	54458238	-	CHH	AAGGA	0
chr5	54458239	-	CHH	AGGAC	0
chr5	54458241	+	CHH	GACAT	0
chr5	54458246	-	CHH	TAGCT	0
chr5	54458247	+	CHH	AGCTA	0
chr5	54458252	-	CHH	ATGTT	0
chr5	54458255	+	CHH	TTCTC	0
chr5	54458257	+	CHH	CTCTC	0
chr5	54458259	+	CHH	CTCAT	0
chr5	54458262	+	CHH	ATCTA	0
chr5	54458266	+	CHH	AACTT	0
chr5	54458272	+	CHG	TTCTG	0
chr5	54458274	-	CHG	CTGAT	0
chr5	54458277	-	CHH	ATGAC	0
chr5	54458279	+	CHH	GACAT	0
chr5	54458282	+	CHH	ATCTT	0
chr5	54458285	+	CHG	TTCAG	0
chr5	54458287	-	CHG	CAGTC	0
chr5	54458289	+	CHH	GTCCT	0
chr5	54458290	+	CHH	TCCTA	0
chr5	54458297	+	CHH	TTCAC	0
chr5	54458299	+	CHG	CACTG	0
chr5	54458301	-	CHG	CTGTA	0
chr5	54458309	-	CHH	AAGTT	0
chr5	54458312	-	CHH	TTGAG	0
chr5	54458314	-	CHH	GAGTT	0
chr5	54458319	-	CHH	TTGAT	0
chr5	54458322	+	CHH	ATCAA	0
chr5	54458326	+	CHH	AACTA	0
chr5	54458332	+	CHH	TACCT	0
chr5	54458333	+	CHH	ACCTC	0
chr5	54458335	+	CHH	CTCAC	0
chr5	54458337	+	CHH	CACTC	0
chr5	54458339	+	CHG	CTCAG	0
chr5	54458341	-	CHG	CAGGC	0
chr5	54458342	-	CHH	AGGCA	0
chr5	54458343	+	CHH	GGCAA	0
chr5	54458347	+	CHH	ATCAA	0
chr5	54458350	-	CHH	AAGCT	0
chr5	54458351	+	CHH	AGCTT	0
chr5	54458354	+	CHH	TTCTA	0
chr5	54458359	+	CHH	ATCCA	0
chr5	54458360	+	CHH	TCCAA	0
chr5	54458363	+	CHH	AACAA	0
chr5	54458367	+	CHH	AACCA	0
chr5	54458368	+	CHH	ACCAA	0
chr5	54458374	-	CHH	TAGTG	0
chr5	54458376	-	CHH	GTGAT	0
chr5	54458379	+	CHH	ATCTA	0
chr5	54458390	+	CHH	TTCAC	0
chr5	54458392	+	CHH	CACAT	0
chr5	54458399	-	CHH	ATGTG	0
chr5	54458401	-	CHH	GTGAA	0
chr5	54458404	-	CHH	AAGTC	0
chr5	54458406	+	CHG	GTCAG	0
chr5	54458408	-	CHG	CAGAA	0
chr5	54458412	+	CHH	ATCTT	0
chr5	54458415	+	CHH	TTCTA	0
chr5	54458422	+	CHH	AACAT	0
chr5	54458437	+	CHH	TTCTA	0
chr5	54458440	-	CHH	TAGGG	0
chr5	54458441	-	CHH	AGGGA	0
chr5	54458442	-	CHH	GGGAA	0
chr5	54458446	-	CHH	AAGTT	0
chr5	54458449	-	CHH	TTGAT	0
chr5	54458457	-	CHH	ATGCC	0
chr5	54458458	+	CHH	TGCCT	0
chr5	54458459	+	CHH	GCCTA	0
chr5	54458463	+	CG	AACGC	1
chr5	54458464	-	CG	ACGCC	1
chr5	54458465	+	CHH	CGCCA	0
chr5	54458466	+	CHH	GCCAT	0
chr5	54458473	-	CHH	ATGGC	0
chr5	54458474	-	CHH	TGGCA	0
chr5	54458475	+	CHH	GGCAA	0
chr5	54458478	+	CHH	AACCA	0
chr5	54458479	+	CHH	ACCAC	0
chr5	54458481	+	CHG	CACAG	0
chr5	54458483	-	CHG	CAGTG	0
chr5	54458485	-	CHH	GTGAG	0
chr5	54458487	-	CHH	GAGGT	0
chr5	54458488	-	CHH	AGGTC	0
chr5	54458490	+	CHH	GTCTT	0
chr5	54458497	+	CHH	TTCCT	0
chr5	54458498	+	CHH	TCCTC	0
chr5	54458500	+	CHH	CTCTT	0
chr5	54458508	-	CHH	TTGAA	0
chr5	54458511	-	CHH	AAGGT	0
chr5	54458512	-	CHH	AGGTC	0
chr5	54458514	+	CHH	GTCCA	0
chr5	54458515	+	CHH	TCCAC	0
chr5	54458517	+	CHG	CACTG	0
chr5	54458519	-	CHG	CTGAG	0
chr5	54458521	-	CHH	GAGGA	0
chr5	54458522	-	CHH	AGGAA	0
chr5	54458526	-	CHH	AAGAA	0
chr5	54458531	-	CHH	AAGCC	0
chr5	54458532	+	CHH	AGCCC	0
chr5	54458533	+	CHH	GCCCA	0
chr5	54458534	+	CHH	CCCAA	0
chr5	54458537	-	CHH	AAGCA	0
chr5	54458538	+	CHH	AGCAC	0
chr5	54458540	+	CHH	CACAT	0
chr5	54458543	-	CHH	ATGCC	0
chr5	54458544	+	CHH	TGCCA	0
chr5	54458545	+	CHH	GCCAT	0
chr5	54458549	-	CHH	TTGAA	0
chr5	54458552	+	CHH	AACTA	0
chr5	54458557	+	CHH	ATCAT	0
chr5	54458561	+	CHH	TTCTT	0
chr5	54458564	+	CHG	TTCAG	0
chr5	54458566	-	CHG	CAGTT	0
chr5	54458570	+	CHG	TACAG	0
chr5	54458572	-	CHG	CAGCA	0
chr5	54458573	+	CHG	AGCAG	0
chr5	54458575	-	CHG	CAGCC	0
chr5	54458576	+	CHH	AGCCA	0
chr5	54458577	+	CHG	GCCAG	0
chr5	54458579	-	CHG	CAGAT	0
chr5	54458583	+	CG	TACGT	0.833333
chr5	54458584	-	CG	ACGTG	1
chr5	54458586	-	CHH	GTGGG	0
chr5	54458587	-	CHH	TGGGT	0
chr5	54458588	-	CHH	GGGTG	0
chr5	54458590	-	CHH	GTGCA	0
chr5	54458591	+	CHH	TGCAA	0
chr5	54458596	-	CHH	TAGCT	0
chr5	54458597	+	CHH	AGCTC	0
chr5	54458599	+	CHH	CTCAT	0
chr5	54458603	-	CHH	TAGGT	0
chr5	54458604	-	CHH	AGGTT	0
chr5	54458611	+	CHH	TTCTC	0
chr5	54458613	+	CHH	CTCTT	0
chr5	54458619	+	CHH	ATCAC	0
chr5	54458621	+	CHH	CACTA	0
chr5	54458624	+	CHH	TACAA	0
chr5	54458628	+	CHH	AACCT	0
chr5	54458629	+	CHH	ACCTT	0
chr5	54458632	+	CHH	TTCTA	0
chr5	54458638	+	CHH	AACCC	0
chr5	54458639	+	CHH	ACCCT	0
chr5	54458640	+	CHH	CCCTT	0
chr5	54458643	+	CHH	TTCTT	0
chr5	54458647	-	CHH	TAGCC	0
chr5	54458648	+	CHH	AGCCT	0
chr5	54458649	+	CHG	GCCTG	0
chr5	54458651	-	CHG	CTGTG	0
chr5	54458653	-	CHH	GTGTA	0
chr5	54458658	+	CHH	ATCAA	0
chr5	54458664	-	CHH	AAGGT	0
chr5	54458665	-	CHH	AGGTA	0
chr5	54458669	+	CHG	AACAG	0
chr5	54458671	-	CHG	CAGTG	0
chr5	54458673	-	CHH	GTGAG	0
chr5	54458675	-	CHH	GAGTT	0
chr5	54458680	-	CHH	AAGGT	0
chr5	54458681	-	CHH	AGGTG	0
chr5	54458683	-	CHH	GTGTC	0
chr5	54458685	+	CHH	GTCAT	0
chr5	54458689	+	CHH	TTCCA	0
chr5	54458690	+	CHH	TCCAC	0
chr5	54458692	+	CHH	CACTT	0
chr5	54458696	-	CHH	TAGAT	0
chr5	54458700	-	CHH	TAGGA	0
chr5	54458701	-	CHH	AGGAA	0
chr5	54458704	-	CHH	AAGGA	0
chr5	54458705	-	CHH	AGGAT	0
chr5	54458708	+	CHH	ATCAT	0
chr5	54458712	-	CHH	TAGAG	0
chr5	54458714	-	CHH	GAGCC	0
chr5	54458715	+	CHH	AGCCC	0
chr5	54458716	+	CHH	GCCCA	0
chr5	54458717	+	CHH	CCCAA	0
chr5	54458721	-	CHH	AAGGT	0
chr5	54458722	-	CHH	AGGTT	0
chr5	54458727	-	CHH	AAGAG	0
chr5	54458729	-	CHH	GAGCA	0
chr5	54458730	+	CHH	AGCAT	0
chr5	54458733	-	CHH	ATGAG	0
chr5	54458735	-	CHH	GAGCT	0
chr5	54458736	+	CHH	AGCTC	0
chr5	54458738	+	CHG	CTCTG	0
chr5	54458740	-	CHG	CTGGA	0
chr5	54458741	-	CHH	TGGAG	0
chr5	54458743	-	CHH	GAGTA	0
chr5	54458749	-	CHH	AAGGC	0
chr5	54458750	-	CHH	AGGCC	0
chr5	54458751	+	CHH	GGCCC	0
chr5	54458752	+	CHG	GCCCG	0
chr5	54458753	+	CG	CCCGT	1
chr5	54458754	-	CG	CCGTA	1
chr5	54458760	+	CHH	ATCAA	0
chr5	54458764	+	CHH	ATCCT	0
chr5	54458765	+	CHG	TCCTG	0
chr5	54458767	-	CHG	CTGGC	0
chr5	54458768	-	CHH	TGGCT	0
chr5	54458769	+	CHH	GGCTC	0
chr5	54458771	+	CHH	CTCAA	0
chr5	54458774	+	CHH	AACCA	0
chr5	54458775	+	CHH	ACCAC	0
chr5	54458777	+	CHH	CACTC	0
chr5	54458779	+	CHH	CTCAT	0
chr5	54458784	-	CHH	TAGCC	0
chr5	54458785	+	CHH	AGCCA	0
chr5	54458786	+	CHH	GCCAC	0
chr5	54458788	+	CG	CACGT	1
chr5	54458789	-	CG	ACGTG	1
chr5	54458791	-	CHH	GTGAC	0
chr5	54458793	+	CHH	GACCT	0
chr5	54458794	+	CHH	ACCTT	0
chr5	54458797	-	CHH	TTGTG	0
chr5	54458799	-	CHH	GTGTC	0
chr5	54458801	+	CHH	GTCTA	0
chr5	54458804	-	CHH	TAGGC	0
chr5	54458805	-	CHH	AGGCT	0
chr5	54458806	+	CHH	GGCTT	0
chr5	54458809	+	CHH	TTCCA	0
chr5	54458810	+	CHH	TCCAT	0
chr5	54458817	+	CHH	ATCTC	0
chr5	54458819	+	CHH	CTCAT	0
chr5	54458822	+	CHG	ATCTG	0
chr5	54458824	-	CHG	CTGCA	0
chr5	54458825	+	CHH	TGCAA	0
chr5	54458830	+	CG	AACGG	0.666667
chr5	54458831	-	CG	ACGGG	0.909091
chr5	54458832	-	CHG	CGGGG	0
chr5	54458833	-	CHH	GGGGA	0
chr5	54458834	-	CHH	GGGAT	0
chr5	54458837	-	CHH	ATGAT	0
chr5	54458847	+	CHH	TACCC	0
chr5	54458848	+	CHH	ACCCA	0
chr5	54458849	+	CHH	CCCAC	0
chr5	54458851	+	CHH	CACCT	0
chr5	54458852	+	CHH	ACCTC	0
chr5	54458854	+	CHH	CTCAT	0
chr5	54458858	-	CHH	TAGGG	0
chr5	54458859	-	CHH	AGGGT	0
chr5	54458860	-	CHH	GGGTC	0
chr5	54458862	+	CHH	GTCCC	0
chr5	54458863	+	CHH	TCCCT	0
chr5	54458864	+	CHG	CCCTG	0
chr5	54458866	-	CHG	CTGTA	0
chr5	54458870	-	CHH	AAGAT	0
chr5	54458878	-	CHH	AAGAG	0
chr5	54458880	-	CHH	GAGAG	0
chr5	54458882	-	CHH	GAGGA	0
chr5	54458883	-	CHH	AGGAT	0
chr5	54458886	+	CHH	ATCAA	0
chr5	54458892	-	CHH	TTGAA	0
chr5	54458895	-	CHH	AAGCA	0
chr5	54458896	+	CHH	AGCAC	0
chr5	54458898	+	CG	CACGG	1
chr5	54458899	-	CG	ACGGA	1
chr5	54458900	-	CHG	CGGAG	0
chr5	54458902	-	CHH	GAGCG	0
chr5	54458903	+	CG	AGCGT	0
chr5	54458904	-	CG	GCGTA	0
chr5	54458907	+	CHH	TACAT	0
chr5	54458914	+	CHG	ATCTG	0
chr5	54458916	-	CHG	CTGGC	0
chr5	54458917	-	CHH	TGGCA	0
chr5	54458918	+	CHH	GGCAC	0
chr5	54458920	+	CHH	CACAT	0
chr5	54458924	-	CHH	TAGTA	0
chr5	54458928	-	CHH	AAGCA	0
chr5	54458929	+	CHH	AGCAC	0
chr5	54458931	+	CHH	CACTT	0
chr5	54458934	+	CHH	TTCAT	0
chr5	54458945	-	CHH	TAGTT	0
chr5	54458965	+	CHH	TTCCT	0
chr5	54458966	+	CHH	TCCTC	0
chr5	54458968	+	CHH	CTCAT	0
chr5	54458971	-	CHH	ATGTT	0
chr5	54458975	-	CHH	TAGTC	0
chr5	54458977	+	CHH	GTCAA	0
chr5	54458986	-	CHH	ATGAA	0
chr5	54458989	+	CHH	AACAT	0
chr5	54458996	+	CHH	ATCTT	0
chr5	54458999	-	CHH	TTGAG	0
chr5	54459001	-	CHH	GAGTG	0
chr5	54459003	-	CHH	GTGGT	0
chr5	54459004	-	CHH	TGGTA	0
chr5	54459013	-	CHH	TAGAA	0
chr5	54459023	+	CHH	ATCTA	0
chr5	54459026	+	CHH	TACAT	0
chr5	54459031	+	CHH	TTCTT	0
chr5	54459035	+	CHH	TACAT	0
chr5	54459045	-	CHH	AAGAT	0
chr5	54459052	+	CHH	ATCAA	0
chr5	54459057	-	CHH	AAGGA	0
chr5	54459058	-	CHH	AGGAT	0
chr5	54459063	+	CHH	ATCAT	0
chr5	54459066	-	CHH	ATGGC	0
chr5	54459067	-	CHH	TGGCT	0
chr5	54459068	+	CHG	GGCTG	0
chr5	54459070	-	CHG	CTGGG	0
chr5	54459071	-	CHH	TGGGC	0
chr5	54459072	-	CHH	GGGCA	0
chr5	54459073	+	CHH	GGCAT	0
chr5	54459076	-	CHH	ATGGT	0
chr5	54459077	-	CHH	TGGTA	0
chr5	54459080	-	CHH	TAGCT	0
chr5	54459081	+	CHH	AGCTC	0
chr5	54459083	+	CHH	CTCAT	0
chr5	54459086	-	CHH	ATGCA	0
chr5	54459087	+	CHH	TGCAT	0
chr5	54459090	-	CHH	ATGTA	0
chr5	54459095	+	CHH	ATCCC	0
chr5	54459096	+	CHH	TCCCA	0
chr5	54459097	+	CHG	CCCAG	0
chr5	54459099	-	CHG	CAGCA	0
chr5	54459100	+	CHH	AGCAC	0
chr5	54459102	+	CHH	CACTT	0
chr5	54459106	-	CHH	TTGGG	0
chr5	54459107	-	CHH	TGGGA	0
chr5	54459108	-	CHH	GGGAG	0
chr5	54459110	-	CHH	GAGGC	0
chr5	54459111	-	CHH	AGGCC	0
chr5	54459112	+	CHH	GGCCA	0
chr5	54459113	+	CHH	GCCAA	0
chr5	54459116	-	CHH	AAGAC	0
chr5	54459118	+	CHG	GACAG	0
chr5	54459120	-	CHG	CAGGA	0
chr5	54459121	-	CHH	AGGAG	0
chr5	54459123	-	CHH	GAGGA	0
chr5	54459124	-	CHH	AGGAT	0
chr5	54459127	+	CHH	ATCAC	0
chr5	54459129	+	CHH	CACTT	0
chr5	54459134	-	CHH	TAGTG	0
chr5	54459136	-	CHH	GTGCC	0
chr5	54459137	+	CHH	TGCCC	0
chr5	54459138	+	CHH	GCCCA	0
chr5	54459139	+	CHG	CCCAG	0
chr5	54459141	-	CHG	CAGGA	0
chr5	54459142	-	CHH	AGGAG	0
chr5	54459144	-	CHH	GAGTT	0
chr5	54459147	+	CHH	TTCAA	0
chr5	54459150	-	CHH	AAGCC	0
chr5	54459151	+	CHH	AGCCC	0
chr5	54459152	+	CHH	GCCCA	0
chr5	54459153	+	CHH	CCCAT	0
chr5	54459156	+	CHH	ATCCC	0
chr5	54459157	+	CHG	TCCCG	0
chr5	54459158	+	CG	CCCGG	1
chr5	54459159	-	CG	CCGGG	0.6
chr5	54459160	-	CHG	CGGGC	0
chr5	54459161	-	CHH	GGGCA	0
chr5	54459162	+	CHH	GGCAA	0
chr5	54459165	+	CHH	AACAC	0
chr5	54459167	+	CHG	CACAG	0
chr5	54459169	-	CHG	CAGCG	0
chr5	54459170	+	CG	AGCGA	1
chr5	54459171	-	CG	GCGAG	0.8
chr5	54459173	-	CHH	GAGAC	0
chr5	54459175	+	CHH	GACCC	0
chr5	54459176	+	CHH	ACCCT	0
chr5	54459177	+	CHG	CCCTG	0
chr5	54459179	-	CHG	CTGCC	0
chr5	54459180	+	CHH	TGCCA	0
chr5	54459181	+	CHH	GCCAA	0
chr5	54459191	-	CHH	AAGTT	0
chr5	54459197	-	CHH	TTGCT	0
chr5	54459198	+	CHH	TGCTT	0
chr5	54459203	+	CHH	TTCAA	0
chr5	54459211	-	CHH	AAGGT	0
chr5	54459212	-	CHH	AGGTG	0
chr5	54459214	-	CHH	GTGAT	0
chr5	54459221	+	CHH	TTCAC	0
chr5	54459223	+	CHH	CACTT	0
chr5	54459227	-	CHH	TTGGG	0
chr5	54459228	-	CHH	TGGGA	0
chr5	54459229	-	CHH	GGGAG	0
chr5	54459231	-	CHH	GAGGC	0
chr5	54459232	-	CHH	AGGCC	0
chr5	54459233	+	CHH	GGCCA	0
chr5	54459234	+	CHH	GCCAA	0
chr5	54459239	+	CHH	AACCC	0
chr5	54459240	+	CHH	ACCCT	0
chr5	54459241	+	CHH	CCCTA	0
chr5	54459245	+	CHH	ATCTC	0
chr5	54459247	+	CHH	CTCTA	0
chr5	54459250	+	CHH	TACTC	0
chr5	54459252	+	CHH	CTCAA	0
chr5	54459259	+	CHH	TACAA	0
chr5	54459268	-	CHH	TTGCC	0
chr5	54459269	+	CHH	TGCCT	0
chr5	54459270	+	CHG	GCCTG	0
chr5	54459272	-	CHG	CTGGT	0
chr5	54459273	-	CHH	TGGTG	0
chr5	54459275	-	CHH	GTGTG	0
chr5	54459277	-	CHH	GTGGT	0
chr5	54459278	-	CHH	TGGTG	0
chr5	54459280	-	CHH	GTGGC	0
chr5	54459281	-	CHH	TGGCA	0
chr5	54459282	+	CHH	GGCAC	0
chr5	54459284	+	CHH	CACAC	0
chr5	54459286	+	CHH	CACAC	0
chr5	54459288	+	CHH	CACCT	0
chr5	54459289	+	CHG	ACCTG	0
chr5	54459291	-	CHG	CTGTA	0
chr5	54459296	+	CHH	ATCCC	0
chr5	54459297	+	CHH	TCCCA	0
chr5	54459298	+	CHG	CCCAG	0
chr5	54459300	-	CHG	CAGCA	0
chr5	54459301	+	CHH	AGCAA	0
chr5	54459307	-	CHH	TTGGG	0
chr5	54459308	-	CHH	TGGGA	0
chr5	54459309	-	CHH	GGGAT	0
chr5	54459314	+	CHH	TACAA	0
chr5	54459317	+	CHH	AACTT	0
chr5	54459321	-	CHH	TTGCT	0
chr5	54459322	+	CHH	TGCTT	0
chr5	54459325	+	CHH	TTCAT	0
chr5	54459335	-	CHH	TTGGC	0
chr5	54459336	-	CHH	TGGCT	0
chr5	54459337	+	CHH	GGCTT	0
chr5	54459352	-	CHH	TTGAC	0
chr5	54459354	+	CHH	GACAC	0
chr5	54459356	+	CHG	CACAG	0
chr5	54459358	-	CHG	CAGAG	0
chr5	54459360	-	CHH	GAGTT	0
chr5	54459364	+	CHH	TTCAC	0
chr5	54459366	+	CHH	CACTC	0
chr5	54459368	+	CHH	CTCTT	0
chr5	54459371	-	CHH	TTGTC	0
chr5	54459373	+	CHH	GTCCC	0
chr5	54459374	+	CHH	TCCCC	0
chr5	54459375	+	CHH	CCCCC	0
chr5	54459376	+	CHH	CCCCA	0
chr5	54459377	+	CHG	CCCAG	0
chr5	54459379	-	CHG	CAGGC	0
chr5	54459380	-	CHH	AGGCT	0
chr5	54459381	+	CHG	GGCTG	0
chr5	54459383	-	CHG	CTGGA	0
chr5	54459384	-	CHH	TGGAG	0
chr5	54459386	-	CHH	GAGGG	0
chr5	54459387	-	CHH	AGGGC	0
chr5	54459388	-	CHH	GGGCA	0
chr5	54459389	+	CHG	GGCAG	0
chr5	54459391	-	CHG	CAGTG	0
chr5	54459393	-	CHH	GTGGT	0
chr5	54459394	-	CHH	TGGTG	0
chr5	54459396	-	CHH	GTGTG	0
chr5	54459398	-	CHH	GTGGT	0
chr5	54459399	-	CHH	TGGTC	0
chr5	54459401	+	CHH	GTCTC	0
chr5	54459403	+	CHG	CTCAG	0
chr5	54459405	-	CHG	CAGCT	0
chr5	54459406	+	CHH	AGCTC	0
chr5	54459408	+	CHH	CTCAC	0
chr5	54459410	+	CHG	CACTG	0
chr5	54459412	-	CHG	CTGCA	0
chr5	54459413	+	CHH	TGCAA	0
chr5	54459416	+	CHH	AACCT	0
chr5	54459417	+	CHH	ACCTC	0
chr5	54459419	+	CHH	CTCCA	0
chr5	54459420	+	CHH	TCCAC	0
chr5	54459422	+	CHH	CACCT	0
chr5	54459423	+	CHH	ACCTC	0
chr5	54459425	+	CHH	CTCCC	0
chr5	54459426	+	CHH	TCCCA	0
chr5	54459427	+	CHG	CCCAG	0
chr5	54459429	-	CHG	CAGGT	0
chr5	54459430	-	CHH	AGGTT	0
chr5	54459433	+	CHH	TTCAA	0
chr5	54459438	-	CHH	ATGAT	0
chr5	54459442	+	CHH	TTCTA	0
chr5	54459445	+	CHG	TACTG	0
chr5	54459447	-	CHG	CTGTC	0
chr5	54459449	+	CHH	GTCTC	0
chr5	54459451	+	CHG	CTCAG	0
chr5	54459453	-	CHG	CAGCC	0
chr5	54459454	+	CHH	AGCCT	0
chr5	54459455	+	CHH	GCCTC	0
chr5	54459457	+	CHH	CTCCC	0
chr5	54459458	+	CHG	TCCCG	0
chr5	54459459	+	CG	CCCGA	1
chr5	54459460	-	CG	CCGAG	1
chr5	54459462	-	CHH	GAGTA	0
chr5	54459465	-	CHH	TAGCT	0
chr5	54459466	+	CHG	AGCTG	0
chr5	54459468	-	CHG	CTGGG	0
chr5	54459469	-	CHH	TGGGA	0
chr5	54459470	-	CHH	GGGAT	0
chr5	54459475	+	CHG	TACAG	0
chr5	54459477	-	CHG	CAGGT	0
chr5	54459478	-	CHH	AGGTG	0
chr5	54459480	-	CHH	GTGCA	0
chr5	54459481	+	CHH	TGCAC	0
chr5	54459483	+	CHH	CACAC	0
chr5	54459485	+	CHH	CACCA	0
chr5	54459486	+	CHH	ACCAC	0
chr5	54459488	+	CHH	CACCA	0
chr5	54459489	+	CHH	ACCAC	0
chr5	54459491	+	CHH	CACAC	0
chr5	54459493	+	CHH	CACCC	0
chr5	54459494	+	CHG	ACCCG	0
chr5	54459495	+	CG	CCCGG	0
chr5	54459496	-	CG	CCGGC	0
chr5	54459497	-	CHG	CGGCT	0
chr5	54459498	+	CHH	GGCTA	0
chr5	54459508	-	CHH	TTGTA	0
chr5	54459517	-	CHH	TAGTA	0
chr5	54459520	-	CHH	TAGAG	0
chr5	54459522	-	CHH	GAGAT	0
chr5	54459525	-	CHH	ATGGG	0
chr5	54459526	-	CHH	TGGGG	0
chr5	54459527	-	CHH	GGGGT	0
chr5	54459528	-	CHH	GGGTT	0
chr5	54459532	+	CHH	TTCAC	0
chr5	54459534	+	CHG	CACCG	0
chr5	54459535	+	CG	ACCGT	1
chr5	54459536	-	CG	CCGTG	1
chr5	54459538	-	CHH	GTGTT	0
chr5	54459541	-	CHH	TTGGG	0
chr5	54459542	-	CHH	TGGGC	0
chr5	54459543	-	CHH	GGGCA	0
chr5	54459544	+	CHG	GGCAG	0
chr5	54459546	-	CHG	CAGGC	0
chr5	54459547	-	CHH	AGGCT	0
chr5	54459548	+	CHG	GGCTG	0
chr5	54459550	-	CHG	CTGGT	0
chr5	54459551	-	CHH	TGGTC	0
chr5	54459553	+	CHH	GTCTT	0
chr5	54459559	+	CHH	AACTC	0
chr5	54459561	+	CHH	CTCCT	0
chr5	54459562	+	CHG	TCCTG	0
chr5	54459564	-	CHG	CTGAT	0
chr5	54459567	+	CHH	ATCTT	0
chr5	54459571	-	CHH	TAGGT	0
chr5	54459572	-	CHH	AGGTG	0
chr5	54459574	-	CHH	GTGAT	0
chr5	54459577	+	CHH	ATCCA	0
chr5	54459578	+	CHH	TCCAC	0
chr5	54459580	+	CHH	CACCC	0
chr5	54459581	+	CHG	ACCCG	0
chr5	54459582	+	CG	CCCGC	1
chr5	54459583	-	CG	CCGCC	1
chr5	54459584	+	CHH	CGCCT	0
chr5	54459585	+	CHH	GCCTC	0
chr5	54459587	+	CHG	CTCAG	0
chr5	54459589	-	CHG	CAGCC	0
chr5	54459590	+	CHH	AGCCT	0
chr5	54459591	+	CHH	GCCTC	0
chr5	54459593	+	CHH	CTCCC	0
chr5	54459594	+	CHH	TCCCA	0
chr5	54459595	+	CHH	CCCAA	0
chr5	54459599	-	CHH	AAGTG	0
chr5	54459601	-	CHH	GTGCT	0
chr5	54459602	+	CHG	TGCTG	0
chr5	54459604	-	CHG	CTGGG	0
chr5	54459605	-	CHH	TGGGA	0
chr5	54459606	-	CHH	GGGAT	0
chr5	54459611	+	CHG	TACAG	0
chr5	54459613	-	CHG	CAGAC	0
chr5	54459615	+	CHG	GACTG	0
chr5	54459617	-	CHG	CTGAG	0
chr5	54459619	-	CHH	GAGCC	0
chr5	54459620	+	CHH	AGCCA	0
chr5	54459621	+	CHH	GCCAC	0
chr5	54459623	+	CG	CACGG	1
chr5	54459624	-	CG	ACGGC	1
chr5	54459625	-	CHG	CGGCT	0
chr5	54459626	+	CHH	GGCTC	0
chr5	54459628	+	CHH	CTCCC	0
chr5	54459629	+	CHH	TCCCA	0
chr5	54459630	+	CHG	CCCAG	0
chr5	54459632	-	CHG	CAGCC	0
chr5	54459633	+	CHH	AGCCT	0
chr5	54459634	+	CHH	GCCTA	0
chr5	54459637	+	CHH	TACTT	0
chr5	54459641	-	CHH	TTGCT	0
chr5	54459642	+	CHH	TGCTT	0
chr5	54459645	+	CHH	TTCAT	0
chr5	54459650	+	CHH	TTCTT	0
chr5	54459653	-	CHH	TTGAT	0
chr5	54459657	+	CHH	TACTA	0
chr5	54459661	-	CHH	AAGAT	0
chr5	54459664	+	CHH	ATCAC	0
chr5	54459666	+	CHH	CACAT	0
chr5	54459670	+	CHH	TACTA	0
chr5	54459673	-	CHH	TAGAT	0
chr5	54459676	-	CHH	ATGAG	0
chr5	54459678	-	CHH	GAGTA	0
chr5	54459681	-	CHH	TAGAC	0
chr5	54459683	+	CHH	GACTC	0
chr5	54459685	+	CHH	CTCAT	0
chr5	54459689	-	CHH	TAGGT	0
chr5	54459690	-	CHH	AGGTG	0
chr5	54459692	-	CHH	GTGAA	0
chr5	54459695	-	CHH	AAGTC	0
chr5	54459697	+	CHH	GTCAT	0
chr5	54459700	+	CHH	ATCAA	0
chr5	54459703	-	CHH	AAGTA	0
chr5	54459710	-	CHH	TTGAA	0
chr5	54459715	+	CHG	ATCTG	0
chr5	54459717	-	CHG	CTGGT	0
chr5	54459718	-	CHH	TGGTT	0
chr5	54459722	+	CHH	TACTC	0
chr5	54459724	+	CHH	CTCTA	0
chr5	54459728	+	CHH	AACCT	0
chr5	54459729	+	CHH	ACCTT	0
chr5	54459732	-	CHH	TTGAG	0
chr5	54459734	-	CHH	GAGTT	0
chr5	54459738	+	CHH	TTCAC	0
chr5	54459740	+	CHH	CACTT	0
chr5	54459743	+	CG	TTCGT	0.571429
chr5	54459744	-	CG	TCGTT	0.777778
chr5	54459748	-	CHH	TTGGG	0
chr5	54459749	-	CHH	TGGGT	0
chr5	54459750	-	CHH	GGGTG	0
chr5	54459752	-	CHH	GTGTT	0
chr5	54459757	-	CHH	TTGTT	0
chr5	54459771	-	CHH	ATGAC	0
chr5	54459773	+	CHG	GACAG	0
chr5	54459775	-	CHG	CAGTC	0
chr5	54459777	+	CHH	GTCCT	0
chr5	54459778	+	CHH	TCCTA	0
chr5	54459781	-	CHH	TAGAA	0
chr5	54459784	+	CHH	AACTT	0
chr5	54459787	-	CHH	TTGAT	0
chr5	54459791	+	CHH	TACTA	0
chr5	54459796	-	CHH	AAGTT	0
chr5	54459801	+	CHH	ATCAT	0
chr5	54459808	-	CHH	ATGCA	0
chr5	54459809	+	CHG	TGCAG	0
chr5	54459811	-	CHG	CAGAT	0
chr5	54459815	+	CHH	TACTA	0
chr5	54459821	-	CHH	TAGAA	0
chr5	54459824	-	CHH	AAGTG	0
chr5	54459826	-	CHH	GTGAA	0
chr5	54459832	+	CHH	ATCTT	0
chr5	54459835	-	CHH	TTGAC	0
chr5	54459837	+	CHH	GACAA	0
chr5	54459841	-	CHH	AAGAA	0
chr5	54459853	-	CHH	ATGCT	0
chr5	54459854	+	CHH	TGCTC	0
chr5	54459856	+	CHH	CTCAT	0
chr5	54459859	-	CHH	ATGAA	0
chr5	54459867	-	CHH	ATGTT	0
chr5	54459870	+	CHG	TTCTG	0
chr5	54459872	-	CHG	CTGGA	0
chr5	54459873	-	CHH	TGGAT	0
chr5	54459882	-	CHH	TAGAT	0
chr5	54459886	+	CHH	TTCTT	0
chr5	54459889	+	CHH	TTCAA	0
chr5	54459893	-	CHH	AAGAA	0
chr5	54459896	-	CHH	AAGGA	0
chr5	54459897	-	CHH	AGGAA	0
chr5	54459900	+	CHH	AACCA	0
chr5	54459901	+	CHH	ACCAA	0
chr5	54459904	-	CHH	AAGGT	0
chr5	54459905	-	CHH	AGGTG	0
chr5	54459907	-	CHH	GTGGA	0
chr5	54459908	-	CHH	TGGAA	0
chr5	54459916	-	CHH	TTGGA	0
chr5	54459917	-	CHH	TGGAA	0
chr5	54459920	-	CHH	AAGTA	0
chr5	54459924	+	CHH	ATCTT	0
chr5	54459927	-	CHH	TTGTC	0
chr5	54459929	+	CHH	GTCAA	0
chr5	54459932	+	CHH	AACCC	0
chr5	54459933	+	CHH	ACCCT	0
chr5	54459934	+	CHG	CCCTG	0
chr5	54459936	-	CHG	CTGAG	0
chr5	54459938	-	CHH	GAGGG	0
chr5	54459939	-	CHH	AGGGT	0
chr5	54459940	-	CHH	GGGTC	0
chr5	54459942	+	CHH	GTCAA	0
chr5	54459945	-	CHH	AAGTT	0
chr5	54459948	-	CHH	TTGTG	0
chr5	54459950	-	CHH	GTGAA	0
chr5	54459953	-	CHH	AAGTT	0
chr5	54459956	+	CHG	TTCTG	0
chr5	54459958	-	CHG	CTGGA	0
chr5	54459959	-	CHH	TGGAA	0
chr5	54459962	-	CHH	AAGCC	0
chr5	54459963	+	CHH	AGCCA	0
chr5	54459964	+	CHG	GCCAG	0
chr5	54459966	-	CHG	CAGAG	0
chr5	54459968	-	CHH	GAGGA	0
chr5	54459969	-	CHH	AGGAG	0
chr5	54459971	-	CHH	GAGCC	0
chr5	54459972	+	CHH	AGCCC	0
chr5	54459973	+	CHH	GCCCA	0
chr5	54459974	+	CHH	CCCAT	0
chr5	54459978	-	CHH	TTGAA	0
chr5	54459981	-	CHH	AAGTC	0
chr5	54459983	+	CHH	GTCAT	0
chr5	54459986	+	CHG	ATCAG	0
chr5	54459988	-	CHG	CAGGC	0
chr5	54459989	-	CHH	AGGCC	0
chr5	54459990	+	CHH	GGCCT	0
chr5	54459991	+	CHG	GCCTG	0
chr5	54459993	-	CHG	CTGAC	0
chr5	54459995	+	CHH	GACAT	0
chr5	54459999	-	CHH	TAGCA	0
chr5	54460000	+	CHG	AGCAG	0
chr5	54460002	-	CHG	CAGCT	0
chr5	54460003	+	CHH	AGCTC	0
chr5	54460005	+	CHG	CTCTG	0
chr5	54460007	-	CHG	CTGGT	0
chr5	54460008	-	CHH	TGGTT	0
chr5	54460012	-	CHH	TAGAC	0
chr5	54460014	+	CHH	GACAA	0
chr5	54460017	-	CHH	AAGTG	0
chr5	54460019	-	CHH	GTGAT	0
chr5	54460022	+	CHH	ATCAT	0
chr5	54460031	-	CHH	AAGAA	0
chr5	54460035	-	CHH	AAGAG	0
chr5	54460037	-	CHH	GAGGA	0
chr5	54460038	-	CHH	AGGAT	0
chr5	54460041	+	CHH	ATCTA	0
chr5	54460045	-	CHH	ATGAG	0
chr5	54460047	-	CHH	GAGAA	0
chr5	54460051	-	CHH	ATGCC	0
chr5	54460052	+	CHH	TGCCA	0
chr5	54460053	+	CHH	GCCAT	0
chr5	54460057	-	CHH	TTGCG	0
chr5	54460058	+	CG	TGCGT	0
chr5	54460059	-	CG	GCGTT	0.8
chr5	54460063	+	CHH	TTCTA	0
chr5	54460069	-	CHH	TAGAA	0
chr5	54460072	+	CHG	AACAG	0
chr5	54460074	-	CHG	CAGAG	0
chr5	54460076	-	CHH	GAGAA	0
chr5	54460081	-	CHH	ATGTC	0
chr5	54460083	+	CHH	GTCTC	0
chr5	54460085	+	CHH	CTCCA	0
chr5	54460086	+	CHH	TCCAT	0
chr5	54460089	-	CHH	ATGAG	0
chr5	54460091	-	CHH	GAGGG	0
chr5	54460092	-	CHH	AGGGT	0
chr5	54460093	-	CHH	GGGTT	0
chr5	54460097	-	CHH	TTGGT	0
chr5	54460098	-	CHH	TGGTC	0
chr5	54460100	+	CHH	GTCTC	0
chr5	54460102	+	CHH	CTCAT	0
chr5	54460111	+	CHH	AACAT	0
chr5	54460123	-	CHH	TTGGA	0
chr5	54460124	-	CHH	TGGAG	0
chr5	54460126	-	CHH	GAGAC	0
chr5	54460128	+	CHG	GACAG	0
chr5	54460130	-	CHG	CAGTG	0
chr5	54460132	-	CHH	GTGTC	0
chr5	54460134	+	CHH	GTCTC	0
chr5	54460136	+	CHH	CTCAC	0
chr5	54460138	+	CHH	CACTC	0
chr5	54460140	+	CHG	CTCTG	0
chr5	54460142	-	CHG	CTGTC	0
chr5	54460144	+	CHH	GTCAC	0
chr5	54460146	+	CHH	CACCC	0
chr5	54460147	+	CHH	ACCCA	0
chr5	54460148	+	CHG	CCCAG	0
chr5	54460150	-	CHG	CAGGC	0
chr5	54460151	-	CHH	AGGCT	0
chr5	54460152	+	CHG	GGCTG	0
chr5	54460154	-	CHG	CTGGA	0
chr5	54460155	-	CHH	TGGAG	0
chr5	54460157	-	CHH	GAGTG	0
chr5	54460159	-	CHH	GTGCA	0
chr5	54460160	+	CHG	TGCAG	0
chr5	54460162	-	CHG	CAGTA	0
chr5	54460165	-	CHH	TAGTG	0
chr5	54460167	-	CHH	GTGCG	0
chr5	54460168	+	CG	TGCGT	1
chr5	54460169	-	CG	GCGTT	0.857143
chr5	54460172	+	CHH	TTCTC	0
chr5	54460174	+	CHG	CTCAG	0
chr5	54460176	-	CHG	CAGCT	0
chr5	54460177	+	CHH	AGCTC	0
chr5	54460179	+	CHH	CTCAT	0
chr5	54460183	-	CHH	TTGCA	0
chr5	54460184	+	CHH	TGCAA	0
chr5	54460187	+	CHH	AACCT	0
chr5	54460188	+	CHH	ACCTC	0
chr5	54460190	+	CHG	CTCTG	0
chr5	54460192	-	CHG	CTGCC	0
chr5	54460193	+	CHH	TGCCT	0
chr5	54460194	+	CHH	GCCTT	0
chr5	54460203	+	CHH	AACAT	0
chr5	54460206	-	CHH	ATGCT	0
chr5	54460207	+	CHH	TGCTA	0
chr5	54460216	-	CHH	ATGTG	0
chr5	54460218	-	CHH	GTGGC	0
chr5	54460219	-	CHH	TGGCA	0
chr5	54460220	+	CHH	GGCAA	0
chr5	54460224	-	CHH	ATGAA	0
chr5	54460227	-	CHH	AAGGA	0
chr5	54460228	-	CHH	AGGAT	0
chr5	54460242	-	CHH	ATGTT	0
chr5	54460247	+	CHH	ATCTT	0
chr5	54460250	-	CHH	TTGCT	0
chr5	54460251	+	CHH	TGCTA	0
chr5	54460258	-	CHH	AAGTG	0
chr5	54460260	-	CHH	GTGGT	0
chr5	54460261	-	CHH	TGGTA	0
chr5	54460266	-	CHH	ATGAA	0
chr5	54460270	-	CHH	ATGTT	0
chr5	54460273	+	CHH	TTCCC	0
chr5	54460274	+	CHH	TCCCA	0
chr5	54460275	+	CHG	CCCAG	0
chr5	54460277	-	CHG	CAGGA	0
chr5	54460278	-	CHH	AGGAT	0
chr5	54460281	-	CHH	ATGAG	0
chr5	54460283	-	CHH	GAGGA	0
chr5	54460284	-	CHH	AGGAT	0
chr5	54460287	-	CHH	ATGTT	0
chr5	54460291	+	CHH	TACCC	0
chr5	54460292	+	CHH	ACCCA	0
chr5	54460293	+	CHH	CCCAA	0
chr5	54460297	-	CHH	AAGCA	0
chr5	54460298	+	CHH	AGCAA	0
chr5	54460305	+	CHH	ATCAA	0
chr5	54460308	-	CHH	AAGAG	0
chr5	54460310	-	CHH	GAGTA	0
chr5	54460313	-	CHH	TAGCC	0
chr5	54460314	+	CHH	AGCCA	0
chr5	54460315	+	CHH	GCCAA	0
chr5	54460319	-	CHH	AAGAA	0
chr5	54460323	+	CHH	ATCAA	0
chr5	54460326	+	CHH	AACAT	0
chr5	54460329	-	CHH	ATGAA	0
chr5	54460341	+	CHH	AACTA	0
chr5	54460344	+	CHH	TACTT	0
chr5	54460347	+	CHH	TTCCT	0
chr5	54460348	+	CHH	TCCTC	0
chr5	54460350	+	CHG	CTCTG	0
chr5	54460352	-	CHG	CTGAC	0
chr5	54460354	+	CHH	GACCA	0
chr5	54460355	+	CHH	ACCAT	0
chr5	54460359	+	CHH	TACTA	0
chr5	54460364	-	CHH	AAGAA	0
chr5	54460369	+	CHG	TTCAG	0
chr5	54460371	-	CHG	CAGAA	0
chr5	54460376	+	CHH	TACAC	0
chr5	54460378	+	CHG	CACAG	0
chr5	54460380	-	CHG	CAGTG	0
chr5	54460382	-	CHH	GTGAC	0
chr5	54460384	+	CHH	GACCA	0
chr5	54460385	+	CHH	ACCAA	0
chr5	54460389	-	CHH	ATGTG	0
chr5	54460391	-	CHH	GTGCC	0
chr5	54460392	+	CHH	TGCCT	0
chr5	54460393	+	CHH	GCCTC	0
chr5	54460395	+	CHH	CTCAA	0
chr5	54460401	+	CHH	ATCTT	0
chr5	54460407	-	CHH	TTGTT	0
chr5	54460410	+	CHH	TTCAA	0
chr5	54460413	+	CHH	AACTT	0
chr5	54460416	-	CHH	TTGAC	0
chr5	54460418	+	CHH	GACAT	0
chr5	54460424	+	CHH	TTCTA	0
chr5	54460427	-	CHH	TAGGA	0
chr5	54460428	-	CHH	AGGAC	0
chr5	54460430	+	CHG	GACTG	0
chr5	54460432	-	CHG	CTGTA	0
chr5	54460435	+	CHH	TACTT	0
chr5	54460438	-	CHH	TTGAT	0
chr5	54460441	-	CHH	ATGAA	0
chr5	54460447	-	CHH	ATGCC	0
chr5	54460448	+	CHH	TGCCA	0
chr5	54460449	+	CHH	GCCAA	0
chr5	54460452	+	CHH	AACAC	0
chr5	54460454	+	CHH	CACAC	0
chr5	54460456	+	CHH	CACTA	0
chr5	54460459	-	CHH	TAGAC	0
chr5	54460461	+	CHH	GACCA	0
chr5	54460462	+	CHH	ACCAC	0
chr5	54460464	+	CHH	CACTC	0
chr5	54460466	+	CHH	CTCTT	0
chr5	54460470	-	CHH	TTGGA	0
chr5	54460471	-	CHH	TGGAT	0
chr5	54460475	+	CHH	TTCAA	0
chr5	54460478	-	CHH	AAGAG	0
chr5	54460480	-	CHH	GAGCA	0
chr5	54460481	+	CHH	AGCAC	0
chr5	54460483	+	CHG	CACTG	0
chr5	54460485	-	CHG	CTGTG	0
chr5	54460487	-	CHH	GTGTA	0
chr5	54460491	-	CHH	ATGAC	0
chr5	54460493	+	CHG	GACTG	0
chr5	54460495	-	CHG	CTGAA	0
chr5	54460502	+	CHG	TTCTG	0
chr5	54460504	-	CHG	CTGGA	0
chr5	54460505	-	CHH	TGGAA	0
chr5	54460511	+	CHG	AACTG	0
chr5	54460513	-	CHG	CTGTA	0
chr5	54460519	-	CHH	ATGGT	0
chr5	54460520	-	CHH	TGGTT	0
chr5	54460525	-	CHH	ATGTT	0
chr5	54460531	-	CHH	ATGGA	0
chr5	54460532	-	CHH	TGGAA	0
chr5	54460540	+	CHH	AACAC	0
chr5	54460542	+	CHH	CACAA	0
chr5	54460547	-	CHH	ATGTT	0
chr5	54460550	-	CHH	TTGAA	0
chr5	54460557	-	CHH	ATGTA	0
chr5	54460571	+	CHH	TACAT	0
chr5	54460575	-	CHH	TAGAT	0
chr5	54460579	+	CHH	TTCAA	0
chr5	54460584	+	CHH	ATCCT	0
chr5	54460585	+	CHH	TCCTT	0
chr5	54460594	-	CHH	ATGTA	0
chr5	54460598	-	CHH	ATGCT	0
chr5	54460599	+	CHH	TGCTT	0
chr5	54460602	-	CHH	TTGTT	0
chr5	54460607	-	CHH	TTGTG	0
chr5	54460609	-	CHH	GTGTA	0
chr5	54460612	+	CHG	TACAG	0
chr5	54460614	-	CHG	CAGGA	0
chr5	54460615	-	CHH	AGGAT	0
chr5	54460621	-	CHH	TTGTT	0
chr5	54460628	+	CHH	TTCTT	0
chr5	54460636	-	CHH	AAGTA	0
chr5	54460639	+	CHG	TACAG	0
chr5	54460641	-	CHG	CAGGT	0
chr5	54460642	-	CHH	AGGTT	0
chr5	54460645	+	CHH	TTCCT	0
chr5	54460646	+	CHH	TCCTA	0
chr5	54460649	-	CHH	TAGTG	0
chr5	54460651	-	CHH	GTGTT	0
chr5	54460657	+	CHH	TACTA	0
chr5	54460663	+	CHG	AACTG	0
chr5	54460665	-	CHG	CTGTC	0
chr5	54460667	+	CHH	GTCAC	0
chr5	54460669	+	CHH	CACTA	0
chr5	54460673	-	CHH	ATGTA	0
chr5	54460677	-	CHH	ATGTA	0
chr5	54460681	+	CHG	AACTG	0
chr5	54460683	-	CHG	CTGAC	0
chr5	54460685	+	CHH	GACAT	0
chr5	54460697	-	CHH	TAGTC	0
chr5	54460699	+	CHH	GTCAT	0
chr5	54460710	-	CHH	ATGAC	0
chr5	54460712	+	CHG	GACCG	0
chr5	54460713	+	CG	ACCGT	1
chr5	54460714	-	CG	CCGTA	1
chr5	54460723	+	CHH	AACAT	0
chr5	54460728	-	CHH	TTGAA	0
chr5	54460734	-	CHH	AAGTC	0
chr5	54460736	+	CHH	GTCTT	0
chr5	54460739	+	CHH	TTCAT	0
chr5	54460742	+	CHH	ATCAT	0
chr5	54460748	+	CHG	TTCAG	0
chr5	54460750	-	CHG	CAGTA	0
chr5	54460756	+	CHH	TTCTC	0
chr5	54460758	+	CHH	CTCTC	0
chr5	54460760	+	CHG	CTCTG	0
chr5	54460762	-	CHG	CTGCA	0
chr5	54460763	+	CHH	TGCAT	0
chr5	54460775	-	CHH	TAGAA	0
chr5	54460778	-	CHH	AAGCA	0
chr5	54460779	+	CHH	AGCAA	0
chr5	54460782	+	CHH	AACTC	0
chr5	54460784	+	CHH	CTCAA	0
chr5	54460790	+	CHG	TTCTG	0
chr5	54460792	-	CHG	CTGTA	0
chr5	54460797	+	CHH	ATCAT	0
chr5	54460807	+	CHH	TACCA	0
chr5	54460808	+	CHH	ACCAA	0
chr5	54460811	-	CHH	AAGTA	0
chr5	54460815	-	CHH	AAGTC	0
chr5	54460817	+	CHG	GTCAG	0
chr5	54460819	-	CHG	CAGTC	0
chr5	54460821	+	CHH	GTCTT	0
chr5	54460831	-	CHH	TTGCG	0
chr5	54460832	+	CG	TGCGT	1
chr5	54460833	-	CG	GCGTG	1
chr5	54460835	-	CHH	GTGAA	0
chr5	54460841	+	CHH	ATCCC	0
chr5	54460842	+	CHH	TCCCA	0
chr5	54460843	+	CHH	CCCAA	0
chr5	54460846	-	CHH	AAGTG	0
chr5	54460848	-	CHH	GTGTA	0
chr5	54460851	-	CHH	TAGAA	0
chr5	54460858	-	CHH	AAGGA	0
chr5	54460859	-	CHH	AGGAC	0
chr5	54460861	+	CHH	GACAT	0
chr5	54460864	-	CHH	ATGAG	0
chr5	54460866	-	CHH	GAGTA	0
chr5	54460872	-	CHH	AAGAT	0
chr5	54460875	+	CHH	ATCAT	0
chr5	54460882	+	CHH	AACTT	0
chr5	54460885	-	CHH	TTGAT	0
chr5	54460889	+	CHH	TTCCT	0
chr5	54460890	+	CHH	TCCTT	0
chr5	54460896	-	CHH	TAGGC	0
chr5	54460897	-	CHH	AGGCT	0
chr5	54460898	+	CHG	GGCTG	0
chr5	54460900	-	CHG	CTGAT	0
chr5	54460905	-	CHH	TTGGG	0
chr5	54460906	-	CHH	TGGGT	0
chr5	54460907	-	CHH	GGGTT	0
chr5	54460910	-	CHH	TTGCT	0
chr5	54460911	+	CHH	TGCTA	0
chr5	54460916	-	CHH	ATGTA	0
chr5	54460921	+	CG	TTCGT	0.888889
chr5	54460922	-	CG	TCGTA	0.75
chr5	54460925	+	CHH	TACTA	0
chr5	54460928	-	CHH	TAGAT	0
chr5	54460933	-	CHH	TAGCC	0
chr5	54460934	+	CHH	AGCCA	0
chr5	54460935	+	CHH	GCCAC	0
chr5	54460937	+	CHH	CACTT	0
chr5	54460940	-	CHH	TTGGG	0
chr5	54460941	-	CHH	TGGGA	0
chr5	54460942	-	CHH	GGGAG	0
chr5	54460944	-	CHH	GAGGA	0
chr5	54460945	-	CHH	AGGAA	0
chr5	54460950	+	CHH	TTCAA	0
chr5	54460954	-	CHH	ATGCT	0
chr5	54460955	+	CHG	TGCTG	0
chr5	54460957	-	CHG	CTGCA	0
chr5	54460958	+	CHH	TGCAT	0
chr5	54460961	+	CHH	ATCAT	0
chr5	54460965	+	CHG	TTCTG	0
chr5	54460967	-	CHG	CTGAT	0
chr5	54460971	-	CHH	TAGCT	0
chr5	54460972	+	CHG	AGCTG	0
chr5	54460974	-	CHG	CTGAA	0
chr5	54460980	-	CHH	TAGTA	0
chr5	54460986	-	CHH	AAGTC	0
chr5	54460988	+	CHH	GTCAA	0
chr5	54460991	+	CHH	AACTC	0
chr5	54460993	+	CHH	CTCCA	0
chr5	54460994	+	CHH	TCCAA	0
chr5	54460998	+	CHG	AACAG	0
chr5	54461000	-	CHG	CAGCC	0
chr5	54461001	+	CHH	AGCCT	0
chr5	54461002	+	CHH	GCCTA	0
chr5	54461009	+	CHH	TTCTA	0
chr5	54461012	-	CHH	TAGTA	0
chr5	54461021	-	CHH	AAGGG	0
chr5	54461022	-	CHH	AGGGG	0
chr5	54461023	-	CHH	GGGGG	0
chr5	54461024	-	CHH	GGGGT	0
chr5	54461025	-	CHH	GGGTG	0
chr5	54461027	-	CHH	GTGAT	0
chr5	54461030	+	CHH	ATCAT	0
chr5	54461034	+	CHH	TACAA	0
chr5	54461037	-	CHH	AAGTC	0
chr5	54461039	+	CHH	GTCCT	0
chr5	54461040	+	CHH	TCCTA	0
chr5	54461045	-	CHH	AAGTG	0
chr5	54461047	-	CHH	GTGTA	0
chr5	54461050	-	CHH	TAGAT	0
chr5	54461053	+	CHG	ATCAG	0
chr5	54461055	-	CHG	CAGCA	0
chr5	54461056	+	CHG	AGCAG	0
chr5	54461058	-	CHG	CAGTC	0
chr5	54461060	+	CHH	GTCAC	0
chr5	54461062	+	CHG	CACTG	0
chr5	54461064	-	CHG	CTGAA	0
chr5	54461067	+	CHH	AACCT	0
chr5	54461068	+	CHH	ACCTC	0
chr5	54461070	+	CHH	CTCTT	0
chr5	54461074	-	CHH	TAGAG	0
chr5	54461076	-	CHH	GAGTC	0
chr5	54461078	+	CHH	GTCAC	0
chr5	54461080	+	CHH	CACAA	0
chr5	54461083	-	CHH	AAGGC	0
chr5	54461084	-	CHH	AGGCA	0
chr5	54461085	+	CHH	GGCAT	0
chr5	54461090	+	CHH	TTCTT	0
chr5	54461093	+	CHH	TTCTC	0
chr5	54461095	+	CHH	CTCCC	0
chr5	54461096	+	CHH	TCCCA	0
chr5	54461097	+	CHH	CCCAA	0
chr5	54461101	-	CHH	AAGTC	0
chr5	54461103	+	CHH	GTCAT	0
chr5	54461106	-	CHH	ATGAC	0
chr5	54461108	+	CHH	GACCT	0
chr5	54461109	+	CHH	ACCTT	0
chr5	54461120	-	CHH	TTGTT	0
chr5	54461124	-	CHH	TAGCC	0
chr5	54461125	+	CHH	AGCCT	0
chr5	54461126	+	CHH	GCCTT	0
chr5	54461135	-	CHH	TTGAC	0
chr5	54461137	+	CHH	GACTA	0
chr5	54461141	+	CHH	AACAA	0
chr5	54461145	-	CHH	AAGCA	0
chr5	54461146	+	CHH	AGCAA	0
chr5	54461149	+	CHH	AACCT	0
chr5	54461150	+	CHG	ACCTG	0
chr5	54461152	-	CHG	CTGCC	0
chr5	54461153	+	CHH	TGCCA	0
chr5	54461154	+	CHH	GCCAA	0
chr5	54461157	-	CHH	AAGTT	0
chr5	54461160	-	CHH	TTGGT	0
chr5	54461161	-	CHH	TGGTG	0
chr5	54461163	-	CHH	GTGAA	0
chr5	54461166	-	CHH	AAGGT	0
chr5	54461167	-	CHH	AGGTT	0
chr5	54461177	-	CHH	TTGCC	0
chr5	54461178	+	CHH	TGCCT	0
chr5	54461179	+	CHH	GCCTC	0
chr5	54461181	+	CHH	CTCAT	0
chr5	54461184	-	CHH	ATGAA	0
chr5	54461192	+	CHH	TACAT	0
chr5	54461196	+	CHH	TTCAT	0
chr5	54461199	+	CG	ATCGC	1
chr5	54461200	-	CG	TCGCA	0.888889
chr5	54461201	+	CHH	CGCAT	0
chr5	54461208	-	CHH	AAGAA	0
chr5	54461218	-	CHH	TAGGA	0
chr5	54461219	-	CHH	AGGAA	0
chr5	54461222	-	CHH	AAGAT	0
chr5	54461225	-	CHH	ATGGC	0
chr5	54461226	-	CHH	TGGCC	0
chr5	54461227	+	CHH	GGCCA	0
chr5	54461228	+	CHH	GCCAA	0
chr5	54461235	-	CHH	ATGTA	0
chr5	54461243	-	CHH	AAGTC	0
chr5	54461245	+	CG	GTCGT	0
chr5	54461246	-	CG	TCGTA	0
chr5	54461256	-	CHH	TTGTC	0
chr5	54461258	+	CHH	GTCTA	0
chr5	54461262	-	CHH	AAGAA	0
chr5	54461265	-	CHH	AAGAA	0
chr5	54461271	-	CHH	AAGAC	0
chr5	54461273	+	CHH	GACCC	0
chr5	54461274	+	CHH	ACCCA	0
chr5	54461275	+	CHH	CCCAA	0
chr5	54461283	-	CHH	AAGTA	0
chr5	54461286	-	CHH	TAGTC	0
chr5	54461288	+	CHG	GTCTG	0
chr5	54461290	-	CHG	CTGTG	0
chr5	54461292	-	CHH	GTGAC	0
chr5	54461294	+	CHH	GACTT	0
chr5	54461297	-	CHH	TTGAC	0
chr5	54461299	+	CHH	GACTC	0
chr5	54461301	+	CHH	CTCCC	0
chr5	54461302	+	CHH	TCCCA	0
chr5	54461303	+	CHH	CCCAA	0
chr5	54461309	+	CHG	TTCTG	0
chr5	54461311	-	CHG	CTGAC	0
chr5	54461313	+	CHH	GACCT	0
chr5	54461314	+	CHG	ACCTG	0
chr5	54461316	-	CHG	CTGAT	0
chr5	54461319	-	CHH	ATGGA	0
chr5	54461320	-	CHH	TGGAT	0
chr5	54461323	-	CHH	ATGAA	0
chr5	54461327	-	CHH	AAGTG	0
chr5	54461329	-	CHH	GTGAA	0
chr5	54461332	-	CHH	AAGAT	0
chr5	54461335	-	CHH	ATGTT	0
chr5	54461339	+	CG	TTCGT	0.916667
chr5	54461340	-	CG	TCGTA	1
chr5	54461344	-	CHH	ATGGC	0
chr5	54461345	-	CHH	TGGCA	0
chr5	54461346	+	CHH	GGCAA	0
chr5	54461352	+	CHG	TTCAG	0
chr5	54461354	-	CHG	CAGTA	0
chr5	54461359	-	CHH	ATGCT	0
chr5	54461360	+	CHH	TGCTA	0
chr5	54461363	+	CHH	TACCT	0
chr5	54461364	+	CHH	ACCTC	0
chr5	54461366	+	CHG	CTCAG	0
chr5	54461368	-	CHG	CAGTA	0
chr5	54461375	-	CHH	TAGTT	0
chr5	54461378	+	CHG	TTCTG	0
chr5	54461380	-	CHG	CTGTA	0
chr5	54461385	+	CG	TACGT	1
chr5	54461386	-	CG	ACGTA	0
chr5	54461392	-	CHH	TTGGA	0
chr5	54461393	-	CHH	TGGAC	0
chr5	54461395	+	CHH	GACCA	0
chr5	54461396	+	CHH	ACCAA	0
chr5	54461400	-	CHH	AAGTT	0
chr5	54461407	-	CHH	TAGAT	0
chr5	54461413	+	CHH	AACCA	0
chr5	54461414	+	CHH	ACCAA	0
chr5	54461425	+	CHH	TTCAT	0
chr5	54461428	-	CHH	ATGAA	0
chr5	54461431	-	CHH	AAGCA	0
chr5	54461432	+	CHH	AGCAT	0
chr5	54461435	+	CHH	ATCTT	0
chr5	54461438	+	CHG	TTCTG	0
chr5	54461440	-	CHG	CTGCT	0
chr5	54461441	+	CHH	TGCTT	0
chr5	54461444	+	CHG	TTCAG	0
chr5	54461446	-	CHG	CAGAG	0
chr5	54461448	-	CHH	GAGTC	0
chr5	54461450	+	CHH	GTCCA	0
chr5	54461451	+	CHH	TCCAT	0
chr5	54461456	+	CHH	ATCCA	0
chr5	54461457	+	CHG	TCCAG	0
chr5	54461459	-	CHG	CAGCC	0
chr5	54461460	+	CHH	AGCCA	0
chr5	54461461	+	CHH	GCCAC	0
chr5	54461463	+	CHH	CACCC	0
chr5	54461464	+	CHH	ACCCA	0
chr5	54461465	+	CHG	CCCAG	0
chr5	54461467	-	CHG	CAGCT	0
chr5	54461468	+	CHH	AGCTA	0
chr5	54461472	-	CHH	ATGAA	0
chr5	54461476	-	CHH	ATGTA	0
chr5	54461483	-	CHH	TAGAA	0
chr5	54461487	-	CHH	AAGAT	0
chr5	54461494	-	CHH	TTGGT	0
chr5	54461495	-	CHH	TGGTG	0
chr5	54461497	-	CHH	GTGGA	0
chr5	54461498	-	CHH	TGGAG	0
chr5	54461500	-	CHH	GAGGT	0
chr5	54461501	-	CHH	AGGTG	0
chr5	54461503	-	CHH	GTGGA	0
chr5	54461504	-	CHH	TGGAA	0
chr5	54461510	+	CHH	TTCTA	0
chr5	54461513	+	CHH	TACCA	0
chr5	54461514	+	CHG	ACCAG	0
chr5	54461516	-	CHG	CAGAG	0
chr5	54461518	-	CHH	GAGGT	0
chr5	54461519	-	CHH	AGGTC	0
chr5	54461521	+	CHH	GTCAA	0
chr5	54461524	-	CHH	AAGAG	0
chr5	54461526	-	CHH	GAGGA	0
chr5	54461527	-	CHH	AGGAT	0
chr5	54461532	-	CHH	TTGTA	0
chr5	54461535	-	CHH	TAGGG	0
chr5	54461536	-	CHH	AGGGA	0
chr5	54461537	-	CHH	GGGAT	0
chr5	54461541	-	CHH	TAGCC	0
chr5	54461542	+	CHH	AGCCT	0
chr5	54461543	+	CHH	GCCTC	0
chr5	54461545	+	CHH	CTCAA	0
chr5	54461548	-	CHH	AAGAA	0
chr5	54461552	-	CHH	ATGCC	0
chr5	54461553	+	CHH	TGCCA	0
chr5	54461554	+	CHG	GCCAG	0
chr5	54461556	-	CHG	CAGAT	0
chr5	54461559	-	CHH	ATGAG	0
chr5	54461561	-	CHH	GAGTG	0
chr5	54461563	-	CHH	GTGTG	0
chr5	54461565	-	CHH	GTGTC	0
chr5	54461567	+	CHG	GTCAG	0
chr5	54461569	-	CHG	CAGAA	0
chr5	54461573	-	CHH	AAGCC	0
chr5	54461574	+	CHH	AGCCT	0
chr5	54461575	+	CHG	GCCTG	0
chr5	54461577	-	CHG	CTGCT	0
chr5	54461578	+	CHH	TGCTC	0
chr5	54461580	+	CHH	CTCCT	0
chr5	54461581	+	CHH	TCCTA	0
chr5	54461584	+	CHH	TACCT	0
chr5	54461585	+	CHH	ACCTC	0
chr5	54461587	+	CHH	CTCTC	0
chr5	54461589	+	CG	CTCGC	0.909091
chr5	54461590	-	CG	TCGCC	1
chr5	54461591	+	CHH	CGCCA	0
chr5	54461592	+	CHG	GCCAG	0
chr5	54461594	-	CHG	CAGCT	0
chr5	54461595	+	CHG	AGCTG	0
chr5	54461597	-	CHG	CTGCG	0
chr5	54461598	+	CG	TGCGT	1
chr5	54461599	-	CG	GCGTG	0.833333
chr5	54461601	-	CHH	GTGAC	0
chr5	54461603	+	CHH	GACTT	0
chr5	54461608	-	CHH	TAGGC	0
chr5	54461609	-	CHH	AGGCA	0
chr5	54461610	+	CHH	GGCAA	0
chr5	54461613	-	CHH	AAGTC	0
chr5	54461615	+	CHH	GTCAC	0
chr5	54461617	+	CHH	CACTT	0
chr5	54461622	-	CHH	AAGTA	0
chr5	54461625	+	CHH	TACCT	0
chr5	54461626	+	CHH	ACCTT	0
chr5	54461633	+	CHG	TTCAG	0
chr5	54461635	-	CHG	CAGTT	0
chr5	54461639	+	CHH	TTCCT	0
chr5	54461640	+	CHH	TCCTC	0
chr5	54461642	+	CHH	CTCAC	0
chr5	54461644	+	CHH	CACCT	0
chr5	54461645	+	CHG	ACCTG	0
chr5	54461647	-	CHG	CTGTA	0
chr5	54461654	-	CHH	TTGAA	0
chr5	54461657	+	CHG	AACAG	0
chr5	54461659	-	CHG	CAGGG	0
chr5	54461660	-	CHH	AGGGG	0
chr5	54461661	-	CHH	GGGGT	0
chr5	54461662	-	CHH	GGGTT	0
chr5	54461665	-	CHH	TTGAA	0
chr5	54461669	-	CHH	ATGGA	0
chr5	54461670	-	CHH	TGGAA	0
chr5	54461679	-	CHH	AAGCC	0
chr5	54461680	+	CHH	AGCCC	0
chr5	54461681	+	CHH	GCCCT	0
chr5	54461682	+	CHH	CCCTT	0
chr5	54461686	-	CHH	TTGCA	0
chr5	54461687	+	CHH	TGCAA	0
chr5	54461690	+	CHH	AACTC	0
chr5	54461692	+	CHH	CTCTA	0
chr5	54461698	-	CHH	AAGTC	0
chr5	54461700	+	CHH	GTCAA	0
chr5	54461707	+	CHH	AACAC	0
chr5	54461709	+	CHH	CACAC	0
chr5	54461711	+	CHH	CACTT	0
chr5	54461715	+	CHH	TACTA	0
chr5	54461719	-	CHH	AAGGT	0
chr5	54461720	-	CHH	AGGTG	0
chr5	54461722	-	CHH	GTGTT	0
chr5	54461729	-	CHH	AAGTG	0
chr5	54461731	-	CHH	GTGAC	0
chr5	54461733	+	CHH	GACCA	0
chr5	54461734	+	CHG	ACCAG	0
chr5	54461736	-	CHG	CAGGA	0
chr5	54461737	-	CHH	AGGAA	0
chr5	54461740	-	CHH	AAGGA	0
chr5	54461741	-	CHH	AGGAA	0
chr5	54461746	+	CHG	ATCAG	0
chr5	54461748	-	CHG	CAGAA	0
chr5	54461751	+	CHH	AACTA	0
chr5	54461755	+	CHH	AACCT	0
chr5	54461756	+	CHG	ACCTG	0
chr5	54461758	-	CHG	CTGGA	0
chr5	54461759	-	CHH	TGGAT	0
chr5	54461763	-	CHH	TTGTT	0
chr5	54461767	-	CHH	TAGCG	0
chr5	54461768	+	CG	AGCGA	1
chr5	54461769	-	CG	GCGAA	1
chr5	54461772	-	CHH	AAGAA	0
chr5	54461777	+	CHG	AACAG	0
chr5	54461779	-	CHG	CAGAA	0
chr5	54461782	-	CHH	AAGCC	0
chr5	54461783	+	CHH	AGCCA	0
chr5	54461784	+	CHH	GCCAC	0
chr5	54461786	+	CHH	CACCA	0
chr5	54461787	+	CHH	ACCAA	0
chr5	54461790	+	CHH	AACAA	0
chr5	54461793	-	CHH	AAGCC	0
chr5	54461794	+	CHH	AGCCT	0
chr5	54461795	+	CHH	GCCTA	0
chr5	54461799	+	CHG	ATCTG	0
chr5	54461801	-	CHG	CTGTC	0
chr5	54461803	+	CHH	GTCCT	0
chr5	54461804	+	CHH	TCCTT	0
chr5	54461808	-	CHH	TTGCA	0
chr5	54461809	+	CHH	TGCAA	0
chr5	54461816	-	CHH	TTGCT	0
chr5	54461817	+	CHH	TGCTC	0
chr5	54461819	+	CHH	CTCCA	0
chr5	54461820	+	CHH	TCCAA	0
chr5	54461823	-	CHH	AAGAG	0
chr5	54461825	-	CHH	GAGCC	0
chr5	54461826	+	CHH	AGCCT	0
chr5	54461827	+	CHH	GCCTA	0
chr5	54461833	-	CHH	TAGCA	0
chr5	54461834	+	CHH	AGCAA	0
chr5	54461840	-	CHH	TTGAA	0
chr5	54461845	+	CHG	TTCTG	0
chr5	54461847	-	CHG	CTGAG	0
chr5	54461849	-	CHH	GAGCC	0
chr5	54461850	+	CHH	AGCCT	0
chr5	54461851	+	CHH	GCCTC	0
chr5	54461853	+	CHH	CTCTA	0
chr5	54461857	-	CHH	AAGAA	0
chr5	54461862	+	CHH	AACTT	0
chr5	54461867	-	CHH	ATGCT	0
chr5	54461868	+	CHH	TGCTC	0
chr5	54461870	+	CHG	CTCAG	0
chr5	54461872	-	CHG	CAGGT	0
chr5	54461873	-	CHH	AGGTG	0
chr5	54461875	-	CHH	GTGGC	0
chr5	54461876	-	CHH	TGGCC	0
chr5	54461877	+	CHH	GGCCC	0
chr5	54461878	+	CHH	GCCCC	0
chr5	54461879	+	CHH	CCCCT	0
chr5	54461880	+	CHH	CCCTC	0
chr5	54461882	+	CHH	CTCCA	0
chr5	54461883	+	CHH	TCCAA	0
chr5	54461886	-	CHH	AAGTG	0
chr5	54461888	-	CHH	GTGTT	0
chr5	54461891	-	CHH	TTGGT	0
chr5	54461892	-	CHH	TGGTG	0
chr5	54461894	-	CHH	GTGCC	0
chr5	54461895	+	CHH	TGCCA	0
chr5	54461896	+	CHG	GCCAG	0
chr5	54461898	-	CHG	CAGAG	0
chr5	54461900	-	CHH	GAGCA	0
chr5	54461901	+	CHH	AGCAC	0
chr5	54461903	+	CHH	CACTC	0
chr5	54461905	+	CHH	CTCTT	0
chr5	54461908	-	CHH	TTGCC	0
chr5	54461909	+	CHH	TGCCT	0
chr5	54461910	+	CHH	GCCTT	0
chr5	54461913	-	CHH	TTGTA	0
chr5	54461917	+	CHH	ATCCT	0
chr5	54461918	+	CHH	TCCTC	0
chr5	54461920	+	CHH	CTCAC	0
chr5	54461922	+	CHH	CACCT	0
chr5	54461923	+	CHH	ACCTA	0
chr5	54461926	+	CG	TACGC	1
chr5	54461927	-	CG	ACGCC	1
[truncated: 3,462 more rows]
