# Supplementary material for: Genome-wide CRISPR/Cas9 screening identifies a targetable MEST-PURA interaction in cancer metastasis
Source: eBioMedicine. 2023 May 5;92:104587. doi: 10.1016/j.ebiom.2023.104587 (PMC10192437; doi:10.1016/j.ebiom.2023.104587)
Supplement: Supplementary Tables S13 [file mmc13.xlsx]

## Sheet: Molecule properties
Index	Compound ID	Energy Score (Kcal/mol)	Compound Name	Molecular Weight	Smiles	LogP	Rotatable Bonds	Acceptors	Donors	Surface Area
1	1814-1939	-11.2	N'-[(Z)-AMINO(6-CHLORO-2-OXO-2H-CHROMEN-3-YL)METHYLIDENE]-3-FLUOROBENZOHYDRAZIDE	359.74	C1=C(/C(N)=N/NC(c2cccc(c2)F)=O)C(=O)Oc2ccc(cc12)[Cl]	2.6358	3	4	2	145.252
2	7610-2642	-11	5-(1,3-benzodioxol-5-yl)-N-(tetrahydrofuran-2-ylmethyl)-7-(trifluoromethyl)-4,5,6,7-tetrahydropyrazolo[1,5-a]pyrimidine-2-carboxamide	438.41	N(C(=C1)N2)(N=C1C(NCC(OC1)CC1)=O)C(C(F)(F)F)CC2C(C=C(C(O1)=C2)OC1)=C2	3.1809	4	7	2	175.191
3	8002-6327	-10.9	(2E)-N-{4-[(1,3-DIOXO-1,3-DIHYDRO-2-BENZOFURAN-5-YL)OXY]PHENYL}-3-PHENYLPROP-2-ENAMIDE	385.37	C(=C/c1ccccc1)\C(Nc1ccc(cc1)Oc1ccc2C(=O)OC(c2c1)=O)=O	4.4414	5	5	1	165.936
4	8004-5740	-10.7	N~1~-{4-[(E)-3-(4-fluorophenyl)-2-propenoyl]phenyl}-2-phenylacetamide	359.4	O=C(N/C1=C/C=C(C=C1)C(=O)C=CC=2C=CC([F])=CC=2)CC=3C=CC=CC=3	4.903	6	2	1	156.719
5	C679-6246	-10.7	(2E)-N-{3-[(2-methyl-7-oxo-7H-isoxazolo[2,3-a]pyrimidin-5-yl)methoxy]phenyl}-3-phenylacrylamide	401.43	N(C(=N1)C2)(C(C=C1COC(=CC1NC(C=CC(=CC3)C=CC=3)=O)C=CC=1)=O)OC=2C	3.82682	6	6	1	171.761
6	F217-0302	-10.6	4-{[(2,2-DIMETHYL-2,3-DIHYDRO-1-BENZOFURAN-7-YL)OXY]METHYL}-N-[(2-METHOXYPHENYL)METHYL]BENZAMIDE	417.5	CC1(C)Cc2cccc(c2O1)OCc1ccc(cc1)C(NCc1ccccc1OC)=O	4.9177	7	4	1	182.511
7	G331-0671	-10.6	3-({1-[(2-FLUOROPHENYL)METHYL]-1H-PYRROL-2-YL}METHYL)-1-[2-(TRIFLUOROMETHYL)PHENYL]UREA	391.37	C(c1cccn1Cc1ccccc1F)NC(Nc1ccccc1C(F)(F)F)=O	5.016	5	2	2	158.348
8	G699-0288	-10.6	N-(4-fluorobenzyl)-3-(quinoxalin-2-ylamino)benzamide	372.41	N(=C(NC(=CC1C(NCC(C=C2)=CC=C2F)=O)C=CC=1)C1)C(C(N=1)=C1)=CC=C1	4.4425	5	4	2	160.823
9	G756-2771	-10.6	N-[3-({4-OXO-4H-PYRIDO[1,2-A]PYRIMIDIN-2-YL}METHOXY)PHENYL]-2-[3-(TRIFLUOROMETHYL)PHENOXY]ACETAMIDE	469.42	C(C1=CC(N2C=CC=CC2=N1)=O)Oc1cccc(c1)NC(COc1cccc(c1)C(F)(F)F)=O	4.3098	7	6	1	190.95
10	K808-5864	-10.5	N-(2,4-DIMETHYLPHENYL)-2-(NAPHTHALEN-1-YL)ACETAMIDE	289.38	Cc1ccc(c(C)c1)NC(Cc1cccc2ccccc12)=O	4.63784	3	1	1	130.341
11	K808-5893	-10.5	N-(2,4-DIFLUOROPHENYL)-2-(NAPHTHALEN-1-YL)ACETAMIDE	297.3	C(C(Nc1ccc(cc1F)F)=O)c1cccc2ccccc12	4.2992	3	1	1	125.943
12	L362-0042	-10.5	3-{3-[2-(1H-1,3-BENZODIAZOL-2-YL)ETHYL]PHENYL}-1-BENZYLUREA	370.45	[H]C(Cc1cccc(c1)NC(NCc1ccccc1)=O)c1nc2cc([H])ccc2n1[H]	4.6698	6	2	3	163.377
13	L365-1388	-10.4	3-(3-ACETYLPHENYL)-1-{4-[2-(1-METHYL-1H-1,3-BENZODIAZOL-2-YL)ETHYL]PHENYL}UREA	412.49	[H]C(Cc1ccc(cc1)NC(Nc1cccc(c1)C(C)=O)=O)c1nc2cc([H])ccc2n1C	5.2051	6	4	2	180.478
14	L663-1080	-10.4	N-[(3-METHOXYPHENYL)METHYL]-3-[(6-PHENYLPYRIMIDIN-4-YL)OXY]BENZAMIDE	411.46	COc1cccc(CNC(c2cccc(c2)Oc2cc(c3ccccc3)ncn2)=O)c1	4.8745	7	5	1	180.075
15	L998-1830	-10.3	N-(3-CHLORO-4-METHYLPHENYL)-1-(3-CYCLOBUTANEAMIDOPHENYL)-5-OXOPYRROLIDINE-3-CARBOXAMIDE	425.91	Cc1ccc(cc1[Cl])NC(C1CC(N(C1)c1cccc(c1)NC(C1CCC1)=O)=O)=O	4.37862	5	3	2	180.139
16	STK037200	-10.3	4-(3,4-dihydro-1H-isoquinolin-2-ylmethyl)-N-(pyridin-3-ylmethyl)benzamide	357.4	C1CN(CC2=CC=CC=C21)CC3=CC=C(C=C3)C(=O)NCC4=CN=CC=C4	3.5699	5	3	1	159.42
17	STK774647	-10.3	N-[2-(5-fluoro-2-methyl-1H-indol-3-yl)ethyl]-2-methyl-1,3-benzoxazole-7-carboxamide	351.4	CC1=C(C2=C(N1)C=CC(=C2)F)CCNC(=O)C3=C4C(=CC=C3)N=C(O4)C	4.03754	4	3	2	148.777
18	STK786723	-10.3	3-[[1-[3-(trifluoromethyl)phenyl]tetrazol-5-yl]methoxy]benzoic acid	364.28	C1=CC(=CC(=C1)OCC2=NN=NN2C3=CC=CC(=C3)C(F)(F)F)C(=O)O	2.9583	5	6	1	144.19
19	STL195958	-10.3	2-[4-(benzylsulfamoyl)-2-methylphenoxy]-N-phenylacetamide	410.5	CC1=C(C=CC(=C1)S(=O)(=O)NCC2=CC=CC=C2)OCC(=O)NC3=CC=CC=C3	3.49102	8	4	2	170.141
20	STL360479	-10.2	2-(4-methyl-2-oxochromen-7-yl)oxy-N-(2,4,6-trimethylphenyl)acetamide	351.4	CC1=CC(=C(C(=C1)C)NC(=O)COC2=CC3=C(C=C2)C(=CC(=O)O3)C)C	4.04418	4	4	1	151.151

## Sheet: Molecule Depiction
#1								#2									#3
#4								#5									#6
#7								#9									#10
#11								#12									#13
#14								#15									#16
#17								#18									#19
#20
